# Supplementary material for: Entrectinib attenuates LPS-induced neuroinflammation by inhibiting JNK, p38, and AKT pathways and ameliorates cognitive impairment
Source: Arch Pharm Res. 2026 Apr 5;49(3):393–415. doi: 10.1007/s12272-026-01608-x (PMC13076427; doi:10.1007/s12272-026-01608-x)
Supplement: Supplementary file 5 — Supplementary file5 (XLSX 289 KB) [file 12272_2026_1608_MOESM5_ESM.xlsx]

## Sheet: Fig.1
	ANOVA results								Multiple comparisions
Fig. 1A 12H	Ordinary one-way ANOVA								Ordinary one-way ANOVA
	Table Analyzed	Entrectinib							Number of families	1
	Data sets analyzed	A-E							Number of comparisons per family	10
									Alpha	0.05
	ANOVA summary
	F	195							Tukey's multiple comparisons test	Mean Diff.	95.00% CI of diff.	Below threshold?	Summary	Adjusted P Value
	P value	<0.0001							0 vs. 0.1	-2.917	-14.59 to 8.759	No	ns	0.9465	A-B
	P value summary	****							0 vs. 1	6.95	-4.726 to 18.63	No	ns	0.4245	A-C
	Significant diff. among means (P < 0.05)?	Yes							0 vs. 5	49.04	37.37 to 60.72	Yes	****	<0.0001	A-D
	R squared	0.9689							0 vs. 10	87.47	75.80 to 99.15	Yes	****	<0.0001	A-E
									0.1 vs. 1	9.867	-1.809 to 21.54	No	ns	0.1271	B-C
	Brown-Forsythe test								0.1 vs. 5	51.96	40.28 to 63.64	Yes	****	<0.0001	B-D
	F (DFn, DFd)	1.175 (4, 25)							0.1 vs. 10	90.39	78.71 to 102.1	Yes	****	<0.0001	B-E
	P value	0.3458							1 vs. 5	42.09	30.42 to 53.77	Yes	****	<0.0001	C-D
	P value summary	ns							1 vs. 10	80.52	68.85 to 92.20	Yes	****	<0.0001	C-E
	Are SDs significantly different (P < 0.05)?	No							5 vs. 10	38.43	26.75 to 50.11	Yes	****	<0.0001	D-E
	Bartlett's test								Test details	Mean 1	Mean 2	Mean Diff.	SE of diff.	n1	n2	q	DF
	Bartlett's statistic (corrected)	3.156							0 vs. 0.1	100	102.9	-2.917	3.976	6	6	1.038	25
	P value	0.532							0 vs. 1	100	93.05	6.95	3.976	6	6	2.472	25
	P value summary	ns							0 vs. 5	100	50.96	49.04	3.976	6	6	17.45	25
	Are SDs significantly different (P < 0.05)?	No							0 vs. 10	100	12.53	87.47	3.976	6	6	31.12	25
									0.1 vs. 1	102.9	93.05	9.867	3.976	6	6	3.51	25
	ANOVA table	SS	DF	MS	F (DFn, DFd)	P value			0.1 vs. 5	102.9	50.96	51.96	3.976	6	6	18.48	25
	Treatment (between columns)	36976	4	9244	F (4, 25) = 195.0	P<0.0001			0.1 vs. 10	102.9	12.53	90.39	3.976	6	6	32.15	25
	Residual (within columns)	1185	25	47.41					1 vs. 5	93.05	50.96	42.09	3.976	6	6	14.97	25
	Total	38162	29						1 vs. 10	93.05	12.53	80.52	3.976	6	6	28.64	25
									5 vs. 10	50.96	12.53	38.43	3.976	6	6	13.67	25
	Data summary
	Number of treatments (columns)	5
	Number of values (total)	30
Fig. 1A 24H	Ordinary one-way ANOVA								Ordinary one-way ANOVA
	Table Analyzed	Entrectinib							Number of families	1
	Data sets analyzed	A-E							Number of comparisons per family	10
									Alpha	0.05
	ANOVA summary
	F	111.2							Tukey's multiple comparisons test	Mean Diff.	95.00% CI of diff.	Below threshold?	Summary	Adjusted P Value
	P value	<0.0001							0 vs. 0.1	-8.877	-24.06 to 6.307	No	ns	0.4422	A-B
	P value summary	****							0 vs. 1	1.165	-14.02 to 16.35	No	ns	0.9994	A-C
	Significant diff. among means (P < 0.05)?	Yes							0 vs. 5	52.55	37.37 to 67.74	Yes	****	<0.0001	A-D
	R squared	0.9468							0 vs. 10	78.36	63.17 to 93.54	Yes	****	<0.0001	A-E
									0.1 vs. 1	10.04	-5.141 to 25.23	No	ns	0.3222	B-C
	Brown-Forsythe test								0.1 vs. 5	61.43	46.25 to 76.61	Yes	****	<0.0001	B-D
	F (DFn, DFd)	0.2996 (4, 25)							0.1 vs. 10	87.23	72.05 to 102.4	Yes	****	<0.0001	B-E
	P value	0.8754							1 vs. 5	51.39	36.21 to 66.57	Yes	****	<0.0001	C-D
	P value summary	ns							1 vs. 10	77.19	62.01 to 92.37	Yes	****	<0.0001	C-E
	Are SDs significantly different (P < 0.05)?	No							5 vs. 10	25.8	10.62 to 40.99	Yes	***	0.0003	D-E
	Bartlett's test								Test details	Mean 1	Mean 2	Mean Diff.	SE of diff.	n1	n2	q	DF
	Bartlett's statistic (corrected)	1.944							0 vs. 0.1	100	108.9	-8.877	5.17	6	6	2.428	25
	P value	0.7461							0 vs. 1	100	98.83	1.165	5.17	6	6	0.3188	25
	P value summary	ns							0 vs. 5	100	47.45	52.55	5.17	6	6	14.38	25
	Are SDs significantly different (P < 0.05)?	No							0 vs. 10	100	21.64	78.36	5.17	6	6	21.43	25
									0.1 vs. 1	108.9	98.83	10.04	5.17	6	6	2.747	25
	ANOVA table	SS	DF	MS	F (DFn, DFd)	P value			0.1 vs. 5	108.9	47.45	61.43	5.17	6	6	16.8	25
	Treatment (between columns)	35677	4	8919	F (4, 25) = 111.2	P<0.0001			0.1 vs. 10	108.9	21.64	87.23	5.17	6	6	23.86	25
	Residual (within columns)	2005	25	80.19					1 vs. 5	98.83	47.45	51.39	5.17	6	6	14.06	25
	Total	37681	29						1 vs. 10	98.83	21.64	77.19	5.17	6	6	21.11	25
									5 vs. 10	47.45	21.64	25.8	5.17	6	6	7.058	25
	Data summary
	Number of treatments (columns)	5
	Number of values (total)	30
Fig. 1B p-TRK / TRK	Ordinary one-way ANOVA								Ordinary one-way ANOVA
	Table Analyzed	pTRK-2							Number of families	1
	Data sets analyzed	A-C							Number of comparisons per family	3
									Alpha	0.05
	ANOVA summary
	F	39.78							Tukey's multiple comparisons test	Mean Diff.	95.00% CI of diff.	Below threshold?	Summary	Adjusted P Value
	P value	<0.0001							Con vs. LPS	-0.1834	-0.3597 to -0.007149	Yes	*	0.0419	A-B
	P value summary	****							Con vs. LPS +Ent	0.3694	0.1931 to 0.5457	Yes	***	0.0006	A-C
	Significant diff. among means (P < 0.05)?	Yes							LPS vs. LPS +Ent	0.5528	0.3766 to 0.7291	Yes	****	<0.0001	B-C
	R squared	0.8984
									Test details	Mean 1	Mean 2	Mean Diff.	SE of diff.	n1	n2	q	DF
	Brown-Forsythe test								Con vs. LPS	1	1.183	-0.1834	0.06314	4	4	4.109	9
	F (DFn, DFd)	3.289 (2, 9)							Con vs. LPS +Ent	1	0.6306	0.3694	0.06314	4	4	8.274	9
	P value	0.0847							LPS vs. LPS +Ent	1.183	0.6306	0.5528	0.06314	4	4	12.38	9
	P value summary	ns
	Are SDs significantly different (P < 0.05)?	No
	Bartlett's test
	Bartlett's statistic (corrected)	2.726
	P value	0.2559
	P value summary	ns
	Are SDs significantly different (P < 0.05)?	No
	ANOVA table	SS	DF	MS	F (DFn, DFd)	P value
	Treatment (between columns)	0.6343	2	0.3172	F (2, 9) = 39.78	P<0.0001
	Residual (within columns)	0.07176	9	0.007973
	Total	0.7061	11
	Data summary
	Number of treatments (columns)	3
	Number of values (total)	12
Fig. 1D p-TRK / CD11b	Ordinary one-way ANOVA								Ordinary one-way ANOVA
	Table Analyzed	p-trk							Number of families	1
	Data sets analyzed	A-C							Number of comparisons per family	3
									Alpha	0.05
	ANOVA summary
	F	49.75							Tukey's multiple comparisons test	Mean Diff.	95.00% CI of diff.	Below threshold?	Summary	Adjusted P Value
	P value	<0.0001							Con vs. LPS	-0.232	-0.4634 to -0.0005227	Yes	*	0.0494	A-B
	P value summary	****							Con vs. LPS +Ent	0.6514	0.4199 to 0.8829	Yes	****	<0.0001	A-C
	Significant diff. among means (P < 0.05)?	Yes							LPS vs. LPS +Ent	0.8834	0.6519 to 1.115	Yes	****	<0.0001	B-C
	R squared	0.8257
									Test details	Mean 1	Mean 2	Mean Diff.	SE of diff.	n1	n2	q	DF
	Brown-Forsythe test								Con vs. LPS	0.9625	1.194	-0.232	0.09183	8	8	3.573	21
	F (DFn, DFd)	4.701 (2, 21)							Con vs. LPS +Ent	0.9625	0.3111	0.6514	0.09183	8	8	10.03	21
	P value	0.0205							LPS vs. LPS +Ent	1.194	0.3111	0.8834	0.09183	8	8	13.6	21
	P value summary	*
	Are SDs significantly different (P < 0.05)?	Yes
	Bartlett's test
	Bartlett's statistic (corrected)	7.713
	P value	0.0211
	P value summary	*
	Are SDs significantly different (P < 0.05)?	Yes
	ANOVA table	SS	DF	MS	F (DFn, DFd)	P value
	Treatment (between columns)	3.356	2	1.678	F (2, 21) = 49.75	P<0.0001
	Residual (within columns)	0.7083	21	0.03373
	Total	4.064	23
	Data summary
	Number of treatments (columns)	3
	Number of values (total)	24
Fig. 1F Il1β / Gapdh	Ordinary one-way ANOVA								Ordinary one-way ANOVA
	Table Analyzed	Il1b							Number of families	1
	Data sets analyzed	A-C							Number of comparisons per family	3
									Alpha	0.05
	ANOVA summary
	F	99.8							Tukey's multiple comparisons test	Mean Diff.	95.00% CI of diff.	Below threshold?	Summary	Adjusted P Value
	P value	<0.0001							Con vs. LPS	-917.3	-1100 to -734.5	Yes	****	<0.0001	A-B
	P value summary	****							Con vs. LPS +Ent	-560.2	-742.9 to -377.4	Yes	****	<0.0001	A-C
	Significant diff. among means (P < 0.05)?	Yes							LPS vs. LPS +Ent	357.1	174.4 to 539.9	Yes	**	0.001	B-C
	R squared	0.9569
									Test details	Mean 1	Mean 2	Mean Diff.	SE of diff.	n1	n2	q	DF
	Brown-Forsythe test								Con vs. LPS	1.011	918.3	-917.3	65.46	4	4	19.82	9
	F (DFn, DFd)	1.702 (2, 9)							Con vs. LPS +Ent	1.011	561.2	-560.2	65.46	4	4	12.1	9
	P value	0.2362							LPS vs. LPS +Ent	918.3	561.2	357.1	65.46	4	4	7.716	9
	P value summary	ns
	Are SDs significantly different (P < 0.05)?	No
	Bartlett's test
	Bartlett's statistic (corrected)	39.21
	P value	<0.0001
	P value summary	****
	Are SDs significantly different (P < 0.05)?	Yes
	ANOVA table	SS	DF	MS	F (DFn, DFd)	P value
	Treatment (between columns)	1710352	2	855176	F (2, 9) = 99.80	P<0.0001
	Residual (within columns)	77119	9	8569
	Total	1787471	11
	Data summary
	Number of treatments (columns)	3
	Number of values (total)	12
Fig. 1F Il6 / Gapdh	Ordinary one-way ANOVA								Ordinary one-way ANOVA
	Table Analyzed	Il6							Number of families	1
	Data sets analyzed	A-C							Number of comparisons per family	3
									Alpha	0.05
	ANOVA summary
	F	82.95							Tukey's multiple comparisons test	Mean Diff.	95.00% CI of diff.	Below threshold?	Summary	Adjusted P Value
	P value	<0.0001							Con vs. LPS	-5571	-6834 to -4308	Yes	****	<0.0001	A-B
	P value summary	****							Con vs. LPS +Ent	-1306	-2569 to -42.57	Yes	*	0.0432	A-C
	Significant diff. among means (P < 0.05)?	Yes							LPS vs. LPS +Ent	4265	3002 to 5528	Yes	****	<0.0001	B-C
	R squared	0.9485
									Test details	Mean 1	Mean 2	Mean Diff.	SE of diff.	n1	n2	q	DF
	Brown-Forsythe test								Con vs. LPS	1.007	5572	-5571	452.4	4	4	17.42	9
	F (DFn, DFd)	3.904 (2, 9)							Con vs. LPS +Ent	1.007	1307	-1306	452.4	4	4	4.082	9
	P value	0.0602							LPS vs. LPS +Ent	5572	1307	4265	452.4	4	4	13.33	9
	P value summary	ns
	Are SDs significantly different (P < 0.05)?	No
	Bartlett's test
	Bartlett's statistic (corrected)	55.24
	P value	<0.0001
	P value summary	****
	Are SDs significantly different (P < 0.05)?	Yes
	ANOVA table	SS	DF	MS	F (DFn, DFd)	P value
	Treatment (between columns)	67911012	2	33955506	F (2, 9) = 82.95	P<0.0001
	Residual (within columns)	3683934	9	409326
	Total	71594946	11
	Data summary
	Number of treatments (columns)	3
	Number of values (total)	12
Fig. 1F Tnfα / Gapdh	Ordinary one-way ANOVA								Ordinary one-way ANOVA
	Table Analyzed	Tnf							Number of families	1
	Data sets analyzed	A-C							Number of comparisons per family	3
									Alpha	0.05
	ANOVA summary
	F	199.9							Tukey's multiple comparisons test	Mean Diff.	95.00% CI of diff.	Below threshold?	Summary	Adjusted P Value
	P value	<0.0001							Con vs. LPS	-1267	-1448 to -1085	Yes	****	<0.0001	A-B
	P value summary	****							Con vs. LPS +Ent	-892.5	-1074 to -710.7	Yes	****	<0.0001	A-C
	Significant diff. among means (P < 0.05)?	Yes							LPS vs. LPS +Ent	374.2	192.4 to 555.9	Yes	***	0.0007	B-C
	R squared	0.978
									Test details	Mean 1	Mean 2	Mean Diff.	SE of diff.	n1	n2	q	DF
	Brown-Forsythe test								Con vs. LPS	1.011	1268	-1267	65.1	4	4	27.52	9
	F (DFn, DFd)	5.504 (2, 9)							Con vs. LPS +Ent	1.011	893.5	-892.5	65.1	4	4	19.39	9
	P value	0.0275							LPS vs. LPS +Ent	1268	893.5	374.2	65.1	4	4	8.129	9
	P value summary	*
	Are SDs significantly different (P < 0.05)?	Yes
	Bartlett's test
	Bartlett's statistic (corrected)	36.93
	P value	<0.0001
	P value summary	****
	Are SDs significantly different (P < 0.05)?	Yes
	ANOVA table	SS	DF	MS	F (DFn, DFd)	P value
	Treatment (between columns)	3387839	2	1693920	F (2, 9) = 199.9	P<0.0001
	Residual (within columns)	76275	9	8475
	Total	3464114	11
	Data summary
	Number of treatments (columns)	3
	Number of values (total)	12
Fig. 1F Il23α / Gapdh	Ordinary one-way ANOVA								Ordinary one-way ANOVA
	Table Analyzed	Il23a							Number of families	1
	Data sets analyzed	A-C							Number of comparisons per family	3
									Alpha	0.05
	ANOVA summary
	F	342.5							Tukey's multiple comparisons test	Mean Diff.	95.00% CI of diff.	Below threshold?	Summary	Adjusted P Value
	P value	<0.0001							Con vs. LPS	-748.1	-828.8 to -667.5	Yes	****	<0.0001	A-B
	P value summary	****							Con vs. LPS +Ent	-278.5	-359.2 to -197.9	Yes	****	<0.0001	A-C
	Significant diff. among means (P < 0.05)?	Yes							LPS vs. LPS +Ent	469.6	388.9 to 550.3	Yes	****	<0.0001	B-C
	R squared	0.987
									Test details	Mean 1	Mean 2	Mean Diff.	SE of diff.	n1	n2	q	DF
	Brown-Forsythe test								Con vs. LPS	1.016	749.1	-748.1	28.89	4	4	36.62	9
	F (DFn, DFd)	3.287 (2, 9)							Con vs. LPS +Ent	1.016	279.6	-278.5	28.89	4	4	13.63	9
	P value	0.0848							LPS vs. LPS +Ent	749.1	279.6	469.6	28.89	4	4	22.98	9
	P value summary	ns
	Are SDs significantly different (P < 0.05)?	No
	Bartlett's test
	Bartlett's statistic (corrected)	27.43
	P value	<0.0001
	P value summary	****
	Are SDs significantly different (P < 0.05)?	Yes
	ANOVA table	SS	DF	MS	F (DFn, DFd)	P value
	Treatment (between columns)	1143713	2	571856	F (2, 9) = 342.5	P<0.0001
	Residual (within columns)	15028	9	1670
	Total	1158741	11
	Data summary
	Number of treatments (columns)	3
	Number of values (total)	12
Fig. 1G Ccl2 / Gapdh	Ordinary one-way ANOVA								Ordinary one-way ANOVA
	Table Analyzed	Ccl2							Number of families	1
	Data sets analyzed	A-C							Number of comparisons per family	3
									Alpha	0.05
	ANOVA summary
	F	1762							Tukey's multiple comparisons test	Mean Diff.	95.00% CI of diff.	Below threshold?	Summary	Adjusted P Value
	P value	<0.0001							Con vs. LPS	-210.6	-220.9 to -200.3	Yes	****	<0.0001	A-B
	P value summary	****							Con vs. LPS +Ent	-53.12	-63.43 to -42.82	Yes	****	<0.0001	A-C
	Significant diff. among means (P < 0.05)?	Yes							LPS vs. LPS +Ent	157.4	147.1 to 167.7	Yes	****	<0.0001	B-C
	R squared	0.9975
									Test details	Mean 1	Mean 2	Mean Diff.	SE of diff.	n1	n2	q	DF
	Brown-Forsythe test								Con vs. LPS	1.005	211.6	-210.6	3.69	4	4	80.7	9
	F (DFn, DFd)	1.025 (2, 9)							Con vs. LPS +Ent	1.005	54.13	-53.12	3.69	4	4	20.36	9
	P value	0.3972							LPS vs. LPS +Ent	211.6	54.13	157.4	3.69	4	4	60.34	9
	P value summary	ns
	Are SDs significantly different (P < 0.05)?	No
	Bartlett's test
	Bartlett's statistic (corrected)	20.64
	P value	<0.0001
	P value summary	****
	Are SDs significantly different (P < 0.05)?	Yes
	ANOVA table	SS	DF	MS	F (DFn, DFd)	P value
	Treatment (between columns)	95923	2	47962	F (2, 9) = 1762	P<0.0001
	Residual (within columns)	245	9	27.23
	Total	96168	11
	Data summary
	Number of treatments (columns)	3
	Number of values (total)	12
Fig. 1G Inos / Gapdh	Ordinary one-way ANOVA								Ordinary one-way ANOVA
	Table Analyzed	Inos							Number of families	1
	Data sets analyzed	A-C							Number of comparisons per family	3
									Alpha	0.05
	ANOVA summary
	F	134.4							Tukey's multiple comparisons test	Mean Diff.	95.00% CI of diff.	Below threshold?	Summary	Adjusted P Value
	P value	<0.0001							Con vs. LPS	-665.5	-785.1 to -545.9	Yes	****	<0.0001	A-B
	P value summary	****							Con vs. LPS +Ent	-137.9	-257.5 to -18.22	Yes	*	0.0258	A-C
	Significant diff. among means (P < 0.05)?	Yes							LPS vs. LPS +Ent	527.6	408.0 to 647.3	Yes	****	<0.0001	B-C
	R squared	0.9676
									Test details	Mean 1	Mean 2	Mean Diff.	SE of diff.	n1	n2	q	DF
	Brown-Forsythe test								Con vs. LPS	1.043	666.5	-665.5	42.85	4	4	21.97	9
	F (DFn, DFd)	1.338 (2, 9)							Con vs. LPS +Ent	1.043	138.9	-137.9	42.85	4	4	4.55	9
	P value	0.3099							LPS vs. LPS +Ent	666.5	138.9	527.6	42.85	4	4	17.42	9
	P value summary	ns
	Are SDs significantly different (P < 0.05)?	No
	Bartlett's test
	Bartlett's statistic (corrected)	38.76
	P value	<0.0001
	P value summary	****
	Are SDs significantly different (P < 0.05)?	Yes
	ANOVA table	SS	DF	MS	F (DFn, DFd)	P value
	Treatment (between columns)	987044	2	493522	F (2, 9) = 134.4	P<0.0001
	Residual (within columns)	33046	9	3672
	Total	1020090	11
	Data summary
	Number of treatments (columns)	3
	Number of values (total)	12
Fig. 1H Il13 / Gapdh	Ordinary one-way ANOVA								Ordinary one-way ANOVA
	Table Analyzed	Il13							Number of families	1
	Data sets analyzed	A-C							Number of comparisons per family	3
									Alpha	0.05
	ANOVA summary
	F	12.64							Tukey's multiple comparisons test	Mean Diff.	95.00% CI of diff.	Below threshold?	Summary	Adjusted P Value
	P value	0.0024							Con vs. LPS	-0.3142	-1.295 to 0.6664	No	ns	0.657	A-B
	P value summary	**							Con vs. LPS +Ent	-1.662	-2.642 to -0.6812	Yes	**	0.0028	A-C
	Significant diff. among means (P < 0.05)?	Yes							LPS vs. LPS +Ent	-1.348	-2.328 to -0.3670	Yes	*	0.01	B-C
	R squared	0.7374
									Test details	Mean 1	Mean 2	Mean Diff.	SE of diff.	n1	n2	q	DF
	Brown-Forsythe test								Con vs. LPS	1.033	1.347	-0.3142	0.3512	4	4	1.265	9
	F (DFn, DFd)	4.009 (2, 9)							Con vs. LPS +Ent	1.033	2.695	-1.662	0.3512	4	4	6.691	9
	P value	0.0569							LPS vs. LPS +Ent	1.347	2.695	-1.348	0.3512	4	4	5.426	9
	P value summary	ns
	Are SDs significantly different (P < 0.05)?	No
	Bartlett's test
	Bartlett's statistic (corrected)	5.966
	P value	0.0506
	P value summary	ns
	Are SDs significantly different (P < 0.05)?	No
	ANOVA table	SS	DF	MS	F (DFn, DFd)	P value
	Treatment (between columns)	6.235	2	3.118	F (2, 9) = 12.64	P=0.0024
	Residual (within columns)	2.22	9	0.2467
	Total	8.456	11
	Data summary
	Number of treatments (columns)	3
	Number of values (total)	12
Fig. 1H Il4 / Gapdh	Ordinary one-way ANOVA								Ordinary one-way ANOVA
	Table Analyzed	Il4							Number of families	1
	Data sets analyzed	A-C							Number of comparisons per family	3
									Alpha	0.05
	ANOVA summary
	F	4.642							Tukey's multiple comparisons test	Mean Diff.	95.00% CI of diff.	Below threshold?	Summary	Adjusted P Value
	P value	0.0412							Con vs. LPS	-0.2321	-0.6406 to 0.1764	No	ns	0.3	A-B
	P value summary	*							Con vs. LPS +Ent	-0.4456	-0.8541 to -0.03716	Yes	*	0.0336	A-C
	Significant diff. among means (P < 0.05)?	Yes							LPS vs. LPS +Ent	-0.2136	-0.6221 to 0.1949	No	ns	0.3535	B-C
	R squared	0.5078
									Test details	Mean 1	Mean 2	Mean Diff.	SE of diff.	n1	n2	q	DF
	Brown-Forsythe test								Con vs. LPS	1.017	1.249	-0.2321	0.1463	4	4	2.243	9
	F (DFn, DFd)	0.7529 (2, 9)							Con vs. LPS +Ent	1.017	1.463	-0.4456	0.1463	4	4	4.308	9
	P value	0.4985							LPS vs. LPS +Ent	1.249	1.463	-0.2136	0.1463	4	4	2.064	9
	P value summary	ns
	Are SDs significantly different (P < 0.05)?	No
	Bartlett's test
	Bartlett's statistic (corrected)	1.554
	P value	0.4597
	P value summary	ns
	Are SDs significantly different (P < 0.05)?	No
	ANOVA table	SS	DF	MS	F (DFn, DFd)	P value
	Treatment (between columns)	0.3974	2	0.1987	F (2, 9) = 4.642	P=0.0412
	Residual (within columns)	0.3853	9	0.04281
	Total	0.7827	11
	Data summary
	Number of treatments (columns)	3
	Number of values (total)	12

## Sheet: Fig.2
	ANOVA results								Multiple comparisions
Fig. 2A p-JNK / JNK	Ordinary one-way ANOVA								Ordinary one-way ANOVA
	Table Analyzed	pJNK							Number of families	1
	Data sets analyzed	A-C							Number of comparisons per family	3
									Alpha	0.05
	ANOVA summary
	F	18.7							Tukey's multiple comparisons test	Mean Diff.	95.00% CI of diff.	Below threshold?	Summary	Adjusted P Value
	P value	<0.0001							Con vs. LPS	-0.7535	-1.071 to -0.4357	Yes	****	<0.0001	A-B
	P value summary	****							Con vs. LPS +Ent	-0.2814	-0.5992 to 0.03641	No	ns	0.0879	A-C
	Significant diff. among means (P < 0.05)?	Yes							LPS vs. LPS +Ent	0.4721	0.1543 to 0.7900	Yes	**	0.0036	B-C
	R squared	0.6751
									Test details	Mean 1	Mean 2	Mean Diff.	SE of diff.	n1	n2	q	DF
	Brown-Forsythe test								Con vs. LPS	0.9354	1.689	-0.7535	0.1245	7	7	8.558	18
	F (DFn, DFd)	1.301 (2, 18)							Con vs. LPS +Ent	0.9354	1.217	-0.2814	0.1245	7	7	3.196	18
	P value	0.2968							LPS vs. LPS +Ent	1.689	1.217	0.4721	0.1245	7	7	5.362	18
	P value summary	ns
	Are SDs significantly different (P < 0.05)?	No
	Bartlett's test
	Bartlett's statistic (corrected)	3.107
	P value	0.2115
	P value summary	ns
	Are SDs significantly different (P < 0.05)?	No
	ANOVA table	SS	DF	MS	F (DFn, DFd)	P value
	Treatment (between columns)	2.03	2	1.015	F (2, 18) = 18.70	P<0.0001
	Residual (within columns)	0.977	18	0.05428
	Total	3.007	20
	Data summary
	Number of treatments (columns)	3
	Number of values (total)	21
Fig. 2B p-p38 / p38	Ordinary one-way ANOVA								Ordinary one-way ANOVA
	Table Analyzed	p38							Number of families	1
	Data sets analyzed	A-C							Number of comparisons per family	3
									Alpha	0.05
	ANOVA summary
	F	12.33							Tukey's multiple comparisons test	Mean Diff.	95.00% CI of diff.	Below threshold?	Summary	Adjusted P Value
	P value	0.0026							Con vs. LPS	-0.7488	-1.203 to -0.2945	Yes	**	0.0033	A-B
	P value summary	**							Con vs. LPS +Ent	-0.1114	-0.5656 to 0.3429	No	ns	0.7782	A-C
	Significant diff. among means (P < 0.05)?	Yes							LPS vs. LPS +Ent	0.6375	0.1832 to 1.092	Yes	**	0.0089	B-C
	R squared	0.7327
									Test details	Mean 1	Mean 2	Mean Diff.	SE of diff.	n1	n2	q	DF
	Brown-Forsythe test								Con vs. LPS	1	1.749	-0.7488	0.1627	4	4	6.509	9
	F (DFn, DFd)	1.013 (2, 9)							Con vs. LPS +Ent	1	1.111	-0.1114	0.1627	4	4	0.9679	9
	P value	0.4009							LPS vs. LPS +Ent	1.749	1.111	0.6375	0.1627	4	4	5.541	9
	P value summary	ns
	Are SDs significantly different (P < 0.05)?	No
	Bartlett's test
	Bartlett's statistic (corrected)	2.647
	P value	0.2662
	P value summary	ns
	Are SDs significantly different (P < 0.05)?	No
	ANOVA table	SS	DF	MS	F (DFn, DFd)	P value
	Treatment (between columns)	1.306	2	0.653	F (2, 9) = 12.33	P=0.0026
	Residual (within columns)	0.4765	9	0.05294
	Total	1.782	11
	Data summary
	Number of treatments (columns)	3
	Number of values (total)	12
Fig. 2C p-AKT / AKT	Ordinary one-way ANOVA								Ordinary one-way ANOVA
	Table Analyzed	pAKT							Number of families	1
	Data sets analyzed	A-C							Number of comparisons per family	3
									Alpha	0.05
	ANOVA summary
	F	28.88							Tukey's multiple comparisons test	Mean Diff.	95.00% CI of diff.	Below threshold?	Summary	Adjusted P Value
	P value	0.0001							Con vs. LPS	-1.337	-1.835 to -0.8389	Yes	****	<0.0001	A-B
	P value summary	***							Con vs. LPS +Ent	-0.4742	-0.9723 to 0.02386	No	ns	0.0616	A-C
	Significant diff. among means (P < 0.05)?	Yes							LPS vs. LPS +Ent	0.8628	0.3647 to 1.361	Yes	**	0.0024	B-C
	R squared	0.8652
									Test details	Mean 1	Mean 2	Mean Diff.	SE of diff.	n1	n2	q	DF
	Brown-Forsythe test								Con vs. LPS	1	2.337	-1.337	0.1784	4	4	10.6	9
	F (DFn, DFd)	0.5208 (2, 9)							Con vs. LPS +Ent	1	1.474	-0.4742	0.1784	4	4	3.759	9
	P value	0.6109							LPS vs. LPS +Ent	2.337	1.474	0.8628	0.1784	4	4	6.84	9
	P value summary	ns
	Are SDs significantly different (P < 0.05)?	No
	Bartlett's test
	Bartlett's statistic (corrected)	0.6003
	P value	0.7407
	P value summary	ns
	Are SDs significantly different (P < 0.05)?	No
	ANOVA table	SS	DF	MS	F (DFn, DFd)	P value
	Treatment (between columns)	3.676	2	1.838	F (2, 9) = 28.88	P=0.0001
	Residual (within columns)	0.5729	9	0.06365
	Total	4.249	11
	Data summary
	Number of treatments (columns)	3
	Number of values (total)	12
Fig. 2D p-JNK / CD11b	Ordinary one-way ANOVA								Ordinary one-way ANOVA
	Table Analyzed	PJNK							Number of families	1
	Data sets analyzed	A-C							Number of comparisons per family	3
									Alpha	0.05
	ANOVA summary
	F	149.4							Tukey's multiple comparisons test	Mean Diff.	95.00% CI of diff.	Below threshold?	Summary	Adjusted P Value
	P value	<0.0001							Con vs. LPS	-6.046	-7.005 to -5.086	Yes	****	<0.0001	A-B
	P value summary	****							Con vs. LPS +Ent	-0.7666	-1.726 to 0.1931	No	ns	0.1336	A-C
	Significant diff. among means (P < 0.05)?	Yes							LPS vs. LPS +Ent	5.279	4.319 to 6.239	Yes	****	<0.0001	B-C
	R squared	0.9344
									Test details	Mean 1	Mean 2	Mean Diff.	SE of diff.	n1	n2	q	DF
	Brown-Forsythe test								Con vs. LPS	1	7.046	-6.046	0.3808	8	8	22.45	21
	F (DFn, DFd)	5.633 (2, 21)							Con vs. LPS +Ent	1	1.767	-0.7666	0.3808	8	8	2.847	21
	P value	0.011							LPS vs. LPS +Ent	7.046	1.767	5.279	0.3808	8	8	19.61	21
	P value summary	*
	Are SDs significantly different (P < 0.05)?	Yes
	Bartlett's test
	Bartlett's statistic (corrected)	10.37
	P value	0.0056
	P value summary	**
	Are SDs significantly different (P < 0.05)?	Yes
	ANOVA table	SS	DF	MS	F (DFn, DFd)	P value
	Treatment (between columns)	173.4	2	86.68	F (2, 21) = 149.4	P<0.0001
	Residual (within columns)	12.18	21	0.58
	Total	185.5	23
	Data summary
	Number of treatments (columns)	3
	Number of values (total)	24
Fig. 2E p-p38 / CD11b	Ordinary one-way ANOVA								Ordinary one-way ANOVA
	Table Analyzed	P-p38							Number of families	1
	Data sets analyzed	A-C							Number of comparisons per family	3
									Alpha	0.05
	ANOVA summary
	F	98.69							Tukey's multiple comparisons test	Mean Diff.	95.00% CI of diff.	Below threshold?	Summary	Adjusted P Value
	P value	<0.0001							Con vs. LPS	-4.002	-4.767 to -3.237	Yes	****	<0.0001	A-B
	P value summary	****							Con vs. LPS +Ent	-0.7217	-1.487 to 0.04365	No	ns	0.0669	A-C
	Significant diff. among means (P < 0.05)?	Yes							LPS vs. LPS +Ent	3.28	2.515 to 4.046	Yes	****	<0.0001	B-C
	R squared	0.9038
									Test details	Mean 1	Mean 2	Mean Diff.	SE of diff.	n1	n2	q	DF
	Brown-Forsythe test								Con vs. LPS	1	5.002	-4.002	0.3036	8	8	18.64	21
	F (DFn, DFd)	2.458 (2, 21)							Con vs. LPS +Ent	1	1.722	-0.7217	0.3036	8	8	3.361	21
	P value	0.1099							LPS vs. LPS +Ent	5.002	1.722	3.28	0.3036	8	8	15.28	21
	P value summary	ns
	Are SDs significantly different (P < 0.05)?	No
	Bartlett's test
	Bartlett's statistic (corrected)	14.33
	P value	0.0008
	P value summary	***
	Are SDs significantly different (P < 0.05)?	Yes
	ANOVA table	SS	DF	MS	F (DFn, DFd)	P value
	Treatment (between columns)	72.79	2	36.4	F (2, 21) = 98.69	P<0.0001
	Residual (within columns)	7.745	21	0.3688
	Total	80.54	23
	Data summary
	Number of treatments (columns)	3
	Number of values (total)	24
Fig. 2F p-AKT / CD11b	Ordinary one-way ANOVA								Ordinary one-way ANOVA
	Table Analyzed	p-akt							Number of families	1
	Data sets analyzed	A-C							Number of comparisons per family	3
									Alpha	0.05
	ANOVA summary
	F	113.5							Tukey's multiple comparisons test	Mean Diff.	95.00% CI of diff.	Below threshold?	Summary	Adjusted P Value
	P value	<0.0001							Con vs. LPS	-4.282	-5.035 to -3.529	Yes	****	<0.0001	A-B
	P value summary	****							Con vs. LPS +Ent	-0.9452	-1.698 to -0.1924	Yes	*	0.0124	A-C
	Significant diff. among means (P < 0.05)?	Yes							LPS vs. LPS +Ent	3.337	2.584 to 4.090	Yes	****	<0.0001	B-C
	R squared	0.9153
									Test details	Mean 1	Mean 2	Mean Diff.	SE of diff.	n1	n2	q	DF
	Brown-Forsythe test								Con vs. LPS	1	5.282	-4.282	0.2987	8	8	20.28	21
	F (DFn, DFd)	1.942 (2, 21)							Con vs. LPS +Ent	1	1.945	-0.9452	0.2987	8	8	4.475	21
	P value	0.1683							LPS vs. LPS +Ent	5.282	1.945	3.337	0.2987	8	8	15.8	21
	P value summary	ns
	Are SDs significantly different (P < 0.05)?	No
	Bartlett's test
	Bartlett's statistic (corrected)	7.331
	P value	0.0256
	P value summary	*
	Are SDs significantly different (P < 0.05)?	Yes
	ANOVA table	SS	DF	MS	F (DFn, DFd)	P value
	Treatment (between columns)	80.96	2	40.48	F (2, 21) = 113.5	P<0.0001
	Residual (within columns)	7.493	21	0.3568
	Total	88.46	23
	Data summary
	Number of treatments (columns)	3
	Number of values (total)	24

## Sheet: Fig.3
	ANOVA results								Multiple comparisions
Fig. 3B p-NF-κB / Histone H3	Ordinary one-way ANOVA								Ordinary one-way ANOVA
	Table Analyzed	Pnfkb Nuclear							Number of families	1
	Data sets analyzed	A-C							Number of comparisons per family	3
									Alpha	0.05
	ANOVA summary
	F	28.19							Tukey's multiple comparisons test	Mean Diff.	95.00% CI of diff.	Below threshold?	Summary	Adjusted P Value
	P value	0.0009							Con vs. LPS	-5.802	-8.174 to -3.429	Yes	***	0.0007	A-B
	P value summary	***							Con vs. LPS +Ent	-3.083	-5.456 to -0.7111	Yes	*	0.017	A-C
	Significant diff. among means (P < 0.05)?	Yes							LPS vs. LPS +Ent	2.718	0.3458 to 5.091	Yes	*	0.0292	B-C
	R squared	0.9038
									Test details	Mean 1	Mean 2	Mean Diff.	SE of diff.	n1	n2	q	DF
	Brown-Forsythe test								Con vs. LPS	1	6.802	-5.802	0.7732	3	3	10.61	6
	F (DFn, DFd)	0.7407 (2, 6)							Con vs. LPS +Ent	1	4.083	-3.083	0.7732	3	3	5.64	6
	P value	0.5158							LPS vs. LPS +Ent	6.802	4.083	2.718	0.7732	3	3	4.972	6
	P value summary	ns
	Are SDs significantly different (P < 0.05)?	No
	Bartlett's test
	Bartlett's statistic (corrected)
	P value
	P value summary
	Are SDs significantly different (P < 0.05)?
	ANOVA table	SS	DF	MS	F (DFn, DFd)	P value
	Treatment (between columns)	50.56	2	25.28	F (2, 6) = 28.19	P=0.0009
	Residual (within columns)	5.381	6	0.8968
	Total	55.94	8
	Data summary
	Number of treatments (columns)	3
	Number of values (total)	9
Fig. 3B NF-κB / Histone H3	Ordinary one-way ANOVA								Ordinary one-way ANOVA
	Table Analyzed	nfkb Nuclear							Number of families	1
	Data sets analyzed	A-C							Number of comparisons per family	3
									Alpha	0.05
	ANOVA summary
	F	13.39							Tukey's multiple comparisons test	Mean Diff.	95.00% CI of diff.	Below threshold?	Summary	Adjusted P Value
	P value	0.0061							Con vs. LPS	-2.028	-3.246 to -0.8090	Yes	**	0.0053	A-B
	P value summary	**							Con vs. LPS +Ent	-0.7227	-1.941 to 0.4958	No	ns	0.2418	A-C
	Significant diff. among means (P < 0.05)?	Yes							LPS vs. LPS +Ent	1.305	0.08625 to 2.523	Yes	*	0.0384	B-C
	R squared	0.817
									Test details	Mean 1	Mean 2	Mean Diff.	SE of diff.	n1	n2	q	DF
	Brown-Forsythe test								Con vs. LPS	1	3.028	-2.028	0.3971	3	3	7.22	6
	F (DFn, DFd)	0.1523 (2, 6)							Con vs. LPS +Ent	1	1.723	-0.7227	0.3971	3	3	2.574	6
	P value	0.8619							LPS vs. LPS +Ent	3.028	1.723	1.305	0.3971	3	3	4.646	6
	P value summary	ns
	Are SDs significantly different (P < 0.05)?	No
	Bartlett's test
	Bartlett's statistic (corrected)
	P value
	P value summary
	Are SDs significantly different (P < 0.05)?
	ANOVA table	SS	DF	MS	F (DFn, DFd)	P value
	Treatment (between columns)	6.336	2	3.168	F (2, 6) = 13.39	P=0.0061
	Residual (within columns)	1.419	6	0.2366
	Total	7.755	8
	Data summary
	Number of treatments (columns)	3
	Number of values (total)	9
Fig. 3B NF-κB / GAPDH	Ordinary one-way ANOVA								Ordinary one-way ANOVA
	Table Analyzed	nfkb Cytosol							Number of families	1
	Data sets analyzed	A-C							Number of comparisons per family	3
									Alpha	0.05
	ANOVA summary
	F	9.807							Tukey's multiple comparisons test	Mean Diff.	95.00% CI of diff.	Below threshold?	Summary	Adjusted P Value
	P value	0.0129							Con vs. LPS	0.4406	0.04805 to 0.8332	Yes	*	0.0317	A-B
	P value summary	*							Con vs. LPS +Ent	-0.08824	-0.4808 to 0.3043	No	ns	0.778	A-C
	Significant diff. among means (P < 0.05)?	Yes							LPS vs. LPS +Ent	-0.5289	-0.9214 to -0.1363	Yes	*	0.0144	B-C
	R squared	0.7658
									Test details	Mean 1	Mean 2	Mean Diff.	SE of diff.	n1	n2	q	DF
	Brown-Forsythe test								Con vs. LPS	1.067	0.626	0.4406	0.1279	3	3	4.87	6
	F (DFn, DFd)	0.7993 (2, 6)							Con vs. LPS +Ent	1.067	1.155	-0.08824	0.1279	3	3	0.9753	6
	P value	0.4923							LPS vs. LPS +Ent	0.626	1.155	-0.5289	0.1279	3	3	5.846	6
	P value summary	ns
	Are SDs significantly different (P < 0.05)?	No
	Bartlett's test
	Bartlett's statistic (corrected)
	P value
	P value summary
	Are SDs significantly different (P < 0.05)?
	ANOVA table	SS	DF	MS	F (DFn, DFd)	P value
	Treatment (between columns)	0.4816	2	0.2408	F (2, 6) = 9.807	P=0.0129
	Residual (within columns)	0.1473	6	0.02456
	Total	0.629	8
	Data summary
	Number of treatments (columns)	3
	Number of values (total)	9
Fig. 3D p-NF-κB / DAPI	Ordinary one-way ANOVA								Ordinary one-way ANOVA
	Table Analyzed	Stat3							Number of families	1
	Data sets analyzed	A-C							Number of comparisons per family	3
									Alpha	0.05
	ANOVA summary
	F	225							Tukey's multiple comparisons test	Mean Diff.	95.00% CI of diff.	Below threshold?	Summary	Adjusted P Value
	P value	<0.0001							Con vs. LPS	-10.21	-11.50 to -8.914	Yes	****	<0.0001	A-B
	P value summary	****							Con vs. LPS +Ent	-1.802	-3.096 to -0.5069	Yes	**	0.0057	A-C
	Significant diff. among means (P < 0.05)?	Yes							LPS vs. LPS +Ent	8.407	7.112 to 9.701	Yes	****	<0.0001	B-C
	R squared	0.9554
									Test details	Mean 1	Mean 2	Mean Diff.	SE of diff.	n1	n2	q	DF
	Brown-Forsythe test								Con vs. LPS	1	11.21	-10.21	0.5137	8	8	28.11	21
	F (DFn, DFd)	1.133 (2, 21)							Con vs. LPS +Ent	1	2.802	-1.802	0.5137	8	8	4.96	21
	P value	0.3408							LPS vs. LPS +Ent	11.21	2.802	8.407	0.5137	8	8	23.15	21
	P value summary	ns
	Are SDs significantly different (P < 0.05)?	No
	Bartlett's test
	Bartlett's statistic (corrected)	10.32
	P value	0.0057
	P value summary	**
	Are SDs significantly different (P < 0.05)?	Yes
	ANOVA table	SS	DF	MS	F (DFn, DFd)	P value
	Treatment (between columns)	475	2	237.5	F (2, 21) = 225.0	P<0.0001
	Residual (within columns)	22.16	21	1.055
	Total	497.2	23
	Data summary
	Number of treatments (columns)	3
	Number of values (total)	24
Fig. 3F p-Stat3 / Histone H3	Ordinary one-way ANOVA								Ordinary one-way ANOVA
	Table Analyzed	PStat3 Nuclear							Number of families	1
	Data sets analyzed	A-C							Number of comparisons per family	3
									Alpha	0.05
	ANOVA summary
	F	103.1							Tukey's multiple comparisons test	Mean Diff.	95.00% CI of diff.	Below threshold?	Summary	Adjusted P Value
	P value	<0.0001							Con vs. LPS	-2.896	-3.610 to -2.183	Yes	****	<0.0001	A-B
	P value summary	****							Con vs. LPS +Ent	-0.00746	-0.7211 to 0.7062	No	ns	0.9994	A-C
	Significant diff. among means (P < 0.05)?	Yes							LPS vs. LPS +Ent	2.889	2.175 to 3.603	Yes	****	<0.0001	B-C
	R squared	0.9717
									Test details	Mean 1	Mean 2	Mean Diff.	SE of diff.	n1	n2	q	DF
	Brown-Forsythe test								Con vs. LPS	1	3.896	-2.896	0.2326	3	3	17.61	6
	F (DFn, DFd)	0.1501 (2, 6)							Con vs. LPS +Ent	1	1.007	-0.00746	0.2326	3	3	0.04536	6
	P value	0.8637							LPS vs. LPS +Ent	3.896	1.007	2.889	0.2326	3	3	17.57	6
	P value summary	ns
	Are SDs significantly different (P < 0.05)?	No
	Bartlett's test
	Bartlett's statistic (corrected)
	P value
	P value summary
	Are SDs significantly different (P < 0.05)?
	ANOVA table	SS	DF	MS	F (DFn, DFd)	P value
	Treatment (between columns)	16.73	2	8.367	F (2, 6) = 103.1	P<0.0001
	Residual (within columns)	0.4869	6	0.08114
	Total	17.22	8
	Data summary
	Number of treatments (columns)	3
	Number of values (total)	9
Fig. 3F Stat3 / Histone H3	Ordinary one-way ANOVA								Ordinary one-way ANOVA
	Table Analyzed	Stat3 Nuclear							Number of families	1
	Data sets analyzed	A-C							Number of comparisons per family	3
									Alpha	0.05
	ANOVA summary
	F	7.976							Tukey's multiple comparisons test	Mean Diff.	95.00% CI of diff.	Below threshold?	Summary	Adjusted P Value
	P value	0.0204							Con vs. LPS	-1.401	-2.565 to -0.2371	Yes	*	0.0237	A-B
	P value summary	*							Con vs. LPS +Ent	-0.2009	-1.365 to 0.9631	No	ns	0.8602	A-C
	Significant diff. among means (P < 0.05)?	Yes							LPS vs. LPS +Ent	1.2	0.03619 to 2.364	Yes	*	0.0445	B-C
	R squared	0.7267
									Test details	Mean 1	Mean 2	Mean Diff.	SE of diff.	n1	n2	q	DF
	Brown-Forsythe test								Con vs. LPS	1	2.401	-1.401	0.3794	3	3	5.223	6
	F (DFn, DFd)	0.5984 (2, 6)							Con vs. LPS +Ent	1	1.201	-0.2009	0.3794	3	3	0.7489	6
	P value	0.5795							LPS vs. LPS +Ent	2.401	1.201	1.2	0.3794	3	3	4.474	6
	P value summary	ns
	Are SDs significantly different (P < 0.05)?	No
	Bartlett's test
	Bartlett's statistic (corrected)
	P value
	P value summary
	Are SDs significantly different (P < 0.05)?
	ANOVA table	SS	DF	MS	F (DFn, DFd)	P value
	Treatment (between columns)	3.444	2	1.722	F (2, 6) = 7.976	P=0.0204
	Residual (within columns)	1.295	6	0.2159
	Total	4.739	8
	Data summary
	Number of treatments (columns)	3
	Number of values (total)	9
Fig. 3F Stat3 / GAPDH	Ordinary one-way ANOVA								Ordinary one-way ANOVA
	Table Analyzed	Stat3 Cytsol							Number of families	1
	Data sets analyzed	A-C							Number of comparisons per family	3
									Alpha	0.05
	ANOVA summary
	F	11.37							Tukey's multiple comparisons test	Mean Diff.	95.00% CI of diff.	Below threshold?	Summary	Adjusted P Value
	P value	0.0091							Con vs. LPS	0.5268	0.1822 to 0.8715	Yes	**	0.008	A-B
	P value summary	**							Con vs. LPS +Ent	0.1792	-0.1655 to 0.5239	No	ns	0.3178	A-C
	Significant diff. among means (P < 0.05)?	Yes							LPS vs. LPS +Ent	-0.3477	-0.6923 to -0.002978	Yes	*	0.0484	B-C
	R squared	0.7913
									Test details	Mean 1	Mean 2	Mean Diff.	SE of diff.	n1	n2	q	DF
	Brown-Forsythe test								Con vs. LPS	1.033	0.5065	0.5268	0.1123	3	3	6.632	6
	F (DFn, DFd)	0.1191 (2, 6)							Con vs. LPS +Ent	1.033	0.8541	0.1792	0.1123	3	3	2.256	6
	P value	0.8897							LPS vs. LPS +Ent	0.5065	0.8541	-0.3477	0.1123	3	3	4.377	6
	P value summary	ns
	Are SDs significantly different (P < 0.05)?	No
	Bartlett's test
	Bartlett's statistic (corrected)
	P value
	P value summary
	Are SDs significantly different (P < 0.05)?
	ANOVA table	SS	DF	MS	F (DFn, DFd)	P value
	Treatment (between columns)	0.4305	2	0.2153	F (2, 6) = 11.37	P=0.0091
	Residual (within columns)	0.1136	6	0.01893
	Total	0.5441	8
	Data summary
	Number of treatments (columns)	3
	Number of values (total)	9
Fig. 3H p-Stat3 / DAPI	Ordinary one-way ANOVA								Ordinary one-way ANOVA
	Table Analyzed	Stat3							Number of families	1
	Data sets analyzed	A-C							Number of comparisons per family	3
									Alpha	0.05
	ANOVA summary
	F	99.58							Tukey's multiple comparisons test	Mean Diff.	95.00% CI of diff.	Below threshold?	Summary	Adjusted P Value
	P value	<0.0001							Con vs. LPS	-10.02	-11.92 to -8.133	Yes	****	<0.0001	A-B
	P value summary	****							Con vs. LPS +Ent	-2.049	-3.941 to -0.1574	Yes	*	0.0322	A-C
	Significant diff. among means (P < 0.05)?	Yes							LPS vs. LPS +Ent	7.975	6.084 to 9.867	Yes	****	<0.0001	B-C
	R squared	0.9046
									Test details	Mean 1	Mean 2	Mean Diff.	SE of diff.	n1	n2	q	DF
	Brown-Forsythe test								Con vs. LPS	1	11.02	-10.02	0.7506	8	8	18.89	21
	F (DFn, DFd)	7.520 (2, 21)							Con vs. LPS +Ent	1	3.049	-2.049	0.7506	8	8	3.861	21
	P value	0.0034							LPS vs. LPS +Ent	11.02	3.049	7.975	0.7506	8	8	15.03	21
	P value summary	**
	Are SDs significantly different (P < 0.05)?	Yes
	Bartlett's test
	Bartlett's statistic (corrected)	21.57
	P value	<0.0001
	P value summary	****
	Are SDs significantly different (P < 0.05)?	Yes
	ANOVA table	SS	DF	MS	F (DFn, DFd)	P value
	Treatment (between columns)	448.8	2	224.4	F (2, 21) = 99.58	P<0.0001
	Residual (within columns)	47.32	21	2.253
	Total	496.1	23
	Data summary
	Number of treatments (columns)	3
	Number of values (total)	24

## Sheet: Fig.4
	ANOVA results								Multiple comparisions
Fig. 4B CD16/32 / DAPI	Ordinary one-way ANOVA								Ordinary one-way ANOVA
	Table Analyzed	Cd16/32							Number of families	1
	Data sets analyzed	A-C							Number of comparisons per family	3
									Alpha	0.05
	ANOVA summary
	F	45.19							Tukey's multiple comparisons test	Mean Diff.	95.00% CI of diff.	Below threshold?	Summary	Adjusted P Value
	P value	<0.0001							Con vs. LPS	-8.212	-10.48 to -5.940	Yes	****	<0.0001	A-B
	P value summary	****							Con vs. LPS +Ent	-1.991	-4.262 to 0.2805	No	ns	0.0928	A-C
	Significant diff. among means (P < 0.05)?	Yes							LPS vs. LPS +Ent	6.221	3.950 to 8.492	Yes	****	<0.0001	B-C
	R squared	0.8115
									Test details	Mean 1	Mean 2	Mean Diff.	SE of diff.	n1	n2	q	DF
	Brown-Forsythe test								Con vs. LPS	1	9.212	-8.212	0.9012	8	8	12.89	21
	F (DFn, DFd)	6.054 (2, 21)							Con vs. LPS +Ent	1	2.991	-1.991	0.9012	8	8	3.124	21
	P value	0.0084							LPS vs. LPS +Ent	9.212	2.991	6.221	0.9012	8	8	9.763	21
	P value summary	**
	Are SDs significantly different (P < 0.05)?	Yes
	Bartlett's test
	Bartlett's statistic (corrected)	23.92
	P value	<0.0001
	P value summary	****
	Are SDs significantly different (P < 0.05)?	Yes
	ANOVA table	SS	DF	MS	F (DFn, DFd)	P value
	Treatment (between columns)	293.6	2	146.8	F (2, 21) = 45.19	P<0.0001
	Residual (within columns)	68.22	21	3.248
	Total	361.8	23
	Data summary
	Number of treatments (columns)	3
	Number of values (total)	24
Fig. 4C CD206 / DAPI	Ordinary one-way ANOVA								Ordinary one-way ANOVA
	Table Analyzed	Cd206							Number of families	1
	Data sets analyzed	A-C							Number of comparisons per family	3
									Alpha	0.05
	ANOVA summary
	F	79.98							Tukey's multiple comparisons test	Mean Diff.	95.00% CI of diff.	Below threshold?	Summary	Adjusted P Value
	P value	<0.0001							Con vs. LPS	-0.4863	-1.186 to 0.2134	No	ns	0.2101	A-B
	P value summary	****							Con vs. LPS +Ent	-3.254	-3.954 to -2.555	Yes	****	<0.0001	A-C
	Significant diff. among means (P < 0.05)?	Yes							LPS vs. LPS +Ent	-2.768	-3.468 to -2.068	Yes	****	<0.0001	B-C
	R squared	0.8839
									Test details	Mean 1	Mean 2	Mean Diff.	SE of diff.	n1	n2	q	DF
	Brown-Forsythe test								Con vs. LPS	1	1.486	-0.4863	0.2776	8	8	2.477	21
	F (DFn, DFd)	0.7020 (2, 21)							Con vs. LPS +Ent	1	4.254	-3.254	0.2776	8	8	16.58	21
	P value	0.5069							LPS vs. LPS +Ent	1.486	4.254	-2.768	0.2776	8	8	14.1	21
	P value summary	ns
	Are SDs significantly different (P < 0.05)?	No
	Bartlett's test
	Bartlett's statistic (corrected)	1.024
	P value	0.5993
	P value summary	ns
	Are SDs significantly different (P < 0.05)?	No
	ANOVA table	SS	DF	MS	F (DFn, DFd)	P value
	Treatment (between columns)	49.3	2	24.65	F (2, 21) = 79.98	P<0.0001
	Residual (within columns)	6.473	21	0.3082
	Total	55.78	23
	Data summary
	Number of treatments (columns)	3
	Number of values (total)	24
Fig. 4E Aβ1-42 / DAPI	Ordinary one-way ANOVA								Ordinary one-way ANOVA
	Table Analyzed	nfkb							Number of families	1
	Data sets analyzed	A-C							Number of comparisons per family	3
									Alpha	0.05
	ANOVA summary
	F	39.44							Tukey's multiple comparisons test	Mean Diff.	95.00% CI of diff.	Below threshold?	Summary	Adjusted P Value
	P value	<0.0001							Con vs. LPS	0.792	0.3891 to 1.195	Yes	***	0.0002	A-B
	P value summary	****							Con vs. LPS +Ent	-0.6241	-1.027 to -0.2213	Yes	**	0.0023	A-C
	Significant diff. among means (P < 0.05)?	Yes							LPS vs. LPS +Ent	-1.416	-1.819 to -1.013	Yes	****	<0.0001	B-C
	R squared	0.7897
									Test details	Mean 1	Mean 2	Mean Diff.	SE of diff.	n1	n2	q	DF
	Brown-Forsythe test								Con vs. LPS	1	0.208	0.792	0.1598	8	8	7.008	21
	F (DFn, DFd)	9.283 (2, 21)							Con vs. LPS +Ent	1	1.624	-0.6241	0.1598	8	8	5.523	21
	P value	0.0013							LPS vs. LPS +Ent	0.208	1.624	-1.416	0.1598	8	8	12.53	21
	P value summary	**
	Are SDs significantly different (P < 0.05)?	Yes
	Bartlett's test
	Bartlett's statistic (corrected)	25.4
	P value	<0.0001
	P value summary	****
	Are SDs significantly different (P < 0.05)?	Yes
	ANOVA table	SS	DF	MS	F (DFn, DFd)	P value
	Treatment (between columns)	8.059	2	4.029	F (2, 21) = 39.44	P<0.0001
	Residual (within columns)	2.146	21	0.1022
	Total	10.2	23
	Data summary
	Number of treatments (columns)	3
	Number of values (total)	24
Fig. 4F Trem2 / Gapdh	Ordinary one-way ANOVA								Ordinary one-way ANOVA
	Table Analyzed	Trem2							Number of families	1
	Data sets analyzed	A-C							Number of comparisons per family	3
									Alpha	0.05
	ANOVA summary
	F	31.4							Tukey's multiple comparisons test	Mean Diff.	95.00% CI of diff.	Below threshold?	Summary	Adjusted P Value
	P value	0.0007							Con vs. LPS	1.016	0.6227 to 1.410	Yes	***	0.0005	A-B
	P value summary	***							Con vs. LPS +Ent	0.5107	0.1173 to 0.9041	Yes	*	0.0171	A-C
	Significant diff. among means (P < 0.05)?	Yes							LPS vs. LPS +Ent	-0.5054	-0.8988 to -0.1120	Yes	*	0.0179	B-C
	R squared	0.9128
									Test details	Mean 1	Mean 2	Mean Diff.	SE of diff.	n1	n2	q	DF
	Brown-Forsythe test								Con vs. LPS	1.02	0.004198	1.016	0.1282	3	3	11.21	6
	F (DFn, DFd)	1.351 (2, 6)							Con vs. LPS +Ent	1.02	0.5096	0.5107	0.1282	3	3	5.633	6
	P value	0.3279							LPS vs. LPS +Ent	0.004198	0.5096	-0.5054	0.1282	3	3	5.575	6
	P value summary	ns
	Are SDs significantly different (P < 0.05)?	No
	Bartlett's test
	Bartlett's statistic (corrected)
	P value
	P value summary
	Are SDs significantly different (P < 0.05)?
	ANOVA table	SS	DF	MS	F (DFn, DFd)	P value
	Treatment (between columns)	1.549	2	0.7744	F (2, 6) = 31.40	P=0.0007
	Residual (within columns)	0.148	6	0.02466
	Total	1.697	8
	Data summary
	Number of treatments (columns)	3
	Number of values (total)	9
Fig. 4F Sorl1 / Gapdh	Ordinary one-way ANOVA								Ordinary one-way ANOVA
	Table Analyzed	Sorl1							Number of families	1
	Data sets analyzed	A-C							Number of comparisons per family	3
									Alpha	0.05
	ANOVA summary
	F	32.15							Tukey's multiple comparisons test	Mean Diff.	95.00% CI of diff.	Below threshold?	Summary	Adjusted P Value
	P value	0.0006							Con vs. LPS	0.994	0.5971 to 1.391	Yes	***	0.0006	A-B
	P value summary	***							Con vs. LPS +Ent	0.2401	-0.1567 to 0.6370	No	ns	0.231	A-C
	Significant diff. among means (P < 0.05)?	Yes							LPS vs. LPS +Ent	-0.7538	-1.151 to -0.3569	Yes	**	0.0027	B-C
	R squared	0.9147
									Test details	Mean 1	Mean 2	Mean Diff.	SE of diff.	n1	n2	q	DF
	Brown-Forsythe test								Con vs. LPS	1.035	0.04057	0.994	0.1294	3	3	10.87	6
	F (DFn, DFd)	1.324 (2, 6)							Con vs. LPS +Ent	1.035	0.7944	0.2401	0.1294	3	3	2.626	6
	P value	0.3339							LPS vs. LPS +Ent	0.04057	0.7944	-0.7538	0.1294	3	3	8.242	6
	P value summary	ns
	Are SDs significantly different (P < 0.05)?	No
	Bartlett's test
	Bartlett's statistic (corrected)
	P value
	P value summary
	Are SDs significantly different (P < 0.05)?
	ANOVA table	SS	DF	MS	F (DFn, DFd)	P value
	Treatment (between columns)	1.614	2	0.8069	F (2, 6) = 32.15	P=0.0006
	Residual (within columns)	0.1506	6	0.0251
	Total	1.764	8
	Data summary
	Number of treatments (columns)	3
	Number of values (total)	9
Fig. 4F Cd33 / Gapdh	Ordinary one-way ANOVA								Ordinary one-way ANOVA
	Table Analyzed	Cd33							Number of families	1
	Data sets analyzed	A-C							Number of comparisons per family	3
									Alpha	0.05
	ANOVA summary
	F	6.741							Tukey's multiple comparisons test	Mean Diff.	95.00% CI of diff.	Below threshold?	Summary	Adjusted P Value
	P value	0.0292							Con vs. LPS	0.01324	-0.5974 to 0.6239	No	ns	0.9976	A-B
	P value summary	*							Con vs. LPS +Ent	-0.6261	-1.237 to -0.01551	Yes	*	0.0454	A-C
	Significant diff. among means (P < 0.05)?	Yes							LPS vs. LPS +Ent	-0.6394	-1.250 to -0.02874	Yes	*	0.0419	B-C
	R squared	0.692
									Test details	Mean 1	Mean 2	Mean Diff.	SE of diff.	n1	n2	q	DF
	Brown-Forsythe test								Con vs. LPS	1.035	1.021	0.01324	0.199	3	3	0.09406	6
	F (DFn, DFd)	0.05720 (2, 6)							Con vs. LPS +Ent	1.035	1.661	-0.6261	0.199	3	3	4.449	6
	P value	0.9449							LPS vs. LPS +Ent	1.021	1.661	-0.6394	0.199	3	3	4.543	6
	P value summary	ns
	Are SDs significantly different (P < 0.05)?	No
	Bartlett's test
	Bartlett's statistic (corrected)
	P value
	P value summary
	Are SDs significantly different (P < 0.05)?
	ANOVA table	SS	DF	MS	F (DFn, DFd)	P value
	Treatment (between columns)	0.801	2	0.4005	F (2, 6) = 6.741	P=0.0292
	Residual (within columns)	0.3564	6	0.05941
	Total	1.157	8
	Data summary
	Number of treatments (columns)	3
	Number of values (total)	9
Fig. 4F Cr2 / Gapdh	Ordinary one-way ANOVA								Ordinary one-way ANOVA
	Table Analyzed	Cr2							Number of families	1
	Data sets analyzed	A-C							Number of comparisons per family	3
									Alpha	0.05
	ANOVA summary
	F	30.05							Tukey's multiple comparisons test	Mean Diff.	95.00% CI of diff.	Below threshold?	Summary	Adjusted P Value
	P value	0.0007							Con vs. LPS	-0.1752	-0.5329 to 0.1824	No	ns	0.354	A-B
	P value summary	***							Con vs. LPS +Ent	-0.8553	-1.213 to -0.4976	Yes	***	0.0008	A-C
	Significant diff. among means (P < 0.05)?	Yes							LPS vs. LPS +Ent	-0.68	-1.038 to -0.3224	Yes	**	0.0027	B-C
	R squared	0.9092
									Test details	Mean 1	Mean 2	Mean Diff.	SE of diff.	n1	n2	q	DF
	Brown-Forsythe test								Con vs. LPS	1.021	1.196	-0.1752	0.1166	3	3	2.126	6
	F (DFn, DFd)	1.402 (2, 6)							Con vs. LPS +Ent	1.021	1.876	-0.8553	0.1166	3	3	10.38	6
	P value	0.3165							LPS vs. LPS +Ent	1.196	1.876	-0.68	0.1166	3	3	8.251	6
	P value summary	ns
	Are SDs significantly different (P < 0.05)?	No
	Bartlett's test
	Bartlett's statistic (corrected)
	P value
	P value summary
	Are SDs significantly different (P < 0.05)?
	ANOVA table	SS	DF	MS	F (DFn, DFd)	P value
	Treatment (between columns)	1.225	2	0.6123	F (2, 6) = 30.05	P=0.0007
	Residual (within columns)	0.1223	6	0.02038
	Total	1.347	8
	Data summary
	Number of treatments (columns)	3
	Number of values (total)	9
Fig. 4G Vav1 / Gapdh	Ordinary one-way ANOVA								Ordinary one-way ANOVA
	Table Analyzed	Vav1							Number of families	1
	Data sets analyzed	A-C							Number of comparisons per family	3
									Alpha	0.05
	ANOVA summary
	F	24.62							Tukey's multiple comparisons test	Mean Diff.	95.00% CI of diff.	Below threshold?	Summary	Adjusted P Value
	P value	0.0013							Con vs. LPS	0.5338	0.2923 to 0.7753	Yes	**	0.0012	A-B
	P value summary	**							Con vs. LPS +Ent	0.1436	-0.09791 to 0.3852	No	ns	0.2404	A-C
	Significant diff. among means (P < 0.05)?	Yes							LPS vs. LPS +Ent	-0.3902	-0.6317 to -0.1486	Yes	**	0.0061	B-C
	R squared	0.8914
									Test details	Mean 1	Mean 2	Mean Diff.	SE of diff.	n1	n2	q	DF
	Brown-Forsythe test								Con vs. LPS	1.005	0.4716	0.5338	0.07872	3	3	9.59	6
	F (DFn, DFd)	0.2398 (2, 6)							Con vs. LPS +Ent	1.005	0.8618	0.1436	0.07872	3	3	2.58	6
	P value	0.794							LPS vs. LPS +Ent	0.4716	0.8618	-0.3902	0.07872	3	3	7.009	6
	P value summary	ns
	Are SDs significantly different (P < 0.05)?	No
	Bartlett's test
	Bartlett's statistic (corrected)
	P value
	P value summary
	Are SDs significantly different (P < 0.05)?
	ANOVA table	SS	DF	MS	F (DFn, DFd)	P value
	Treatment (between columns)	0.4578	2	0.2289	F (2, 6) = 24.62	P=0.0013
	Residual (within columns)	0.05577	6	0.009295
	Total	0.5136	8
	Data summary
	Number of treatments (columns)	3
	Number of values (total)	9
Fig. 4G Cdc42 / Gapdh	Ordinary one-way ANOVA								Ordinary one-way ANOVA
	Table Analyzed	cdc42							Number of families	1
	Data sets analyzed	A-C							Number of comparisons per family	3
									Alpha	0.05
	ANOVA summary
	F	39.22							Tukey's multiple comparisons test	Mean Diff.	95.00% CI of diff.	Below threshold?	Summary	Adjusted P Value
	P value	0.0004							Con vs. LPS	0.614	0.3995 to 0.8286	Yes	***	0.0003	A-B
	P value summary	***							Con vs. LPS +Ent	0.2366	0.02198 to 0.4511	Yes	*	0.0341	A-C
	Significant diff. among means (P < 0.05)?	Yes							LPS vs. LPS +Ent	-0.3775	-0.5921 to -0.1629	Yes	**	0.004	B-C
	R squared	0.9289
									Test details	Mean 1	Mean 2	Mean Diff.	SE of diff.	n1	n2	q	DF
	Brown-Forsythe test								Con vs. LPS	1.002	0.3876	0.614	0.06994	3	3	12.42	6
	F (DFn, DFd)	0.4356 (2, 6)							Con vs. LPS +Ent	1.002	0.7651	0.2366	0.06994	3	3	4.784	6
	P value	0.6658							LPS vs. LPS +Ent	0.3876	0.7651	-0.3775	0.06994	3	3	7.633	6
	P value summary	ns
	Are SDs significantly different (P < 0.05)?	No
	Bartlett's test
	Bartlett's statistic (corrected)
	P value
	P value summary
	Are SDs significantly different (P < 0.05)?
	ANOVA table	SS	DF	MS	F (DFn, DFd)	P value
	Treatment (between columns)	0.5755	2	0.2878	F (2, 6) = 39.22	P=0.0004
	Residual (within columns)	0.04402	6	0.007337
	Total	0.6195	8
	Data summary
	Number of treatments (columns)	3
	Number of values (total)	9

## Sheet: Fig.6
	ANOVA results								Multiple comparisions
Fig. 6B p-TRK / TRK	Ordinary one-way ANOVA								Ordinary one-way ANOVA
	Table Analyzed	pTRK-2							Number of families	1
	Data sets analyzed	A-C							Number of comparisons per family	3
									Alpha	0.05
	ANOVA summary
	F	7.664							Tukey's multiple comparisons test	Mean Diff.	95.00% CI of diff.	Significant?	Summary	Adjusted P Value
	P value	0.0114							Con vs. LPS	-0.1809	-0.3387 to -0.02305	Yes	*	0.0265	A-B
	P value summary	*							Con vs. Column C	0.01999	-0.1378 to 0.1778	No	ns	0.9339	A-C
	Significant diff. among means (P < 0.05)?	Yes							LPS vs. Column C	0.2008	0.04304 to 0.3586	Yes	*	0.0154	B-C
	R squared	0.6301
									Test details	Mean 1	Mean 2	Mean Diff.	SE of diff.	n1	n2	q	DF
	Brown-Forsythe test								Con vs. LPS	1	1.181	-0.1809	0.05652	4	4	4.525	9
	F (DFn, DFd)	7.851 (2, 9)							Con vs. Column C	1	0.98	0.01999	0.05652	4	4	0.5002	9
	P value	0.0106							LPS vs. Column C	1.181	0.98	0.2008	0.05652	4	4	5.025	9
	P value summary	*
	Are SDs significantly different (P < 0.05)?	Yes
	Bartlett's test
	Bartlett's statistic (corrected)	3.106
	P value	0.2116
	P value summary	ns
	Are SDs significantly different (P < 0.05)?	No
	ANOVA table	SS	DF	MS	F (DFn, DFd)	P value
	Treatment (between columns)	0.09793	2	0.04896	F (2, 9) = 7.664	P=0.0114
	Residual (within columns)	0.0575	9	0.006389
	Total	0.1554	11
	Data summary
	Number of treatments (columns)	3
	Number of values (total)	12
Fig. 6D p-TRK / CD11b	Ordinary one-way ANOVA								Ordinary one-way ANOVA
	Table Analyzed	p-Trk in DG							Number of families	1
	Data sets analyzed	A-C							Number of comparisons per family	3
									Alpha	0.05
	ANOVA summary
	F	10.99							Tukey's multiple comparisons test	Mean diff.	95.00% CI of diff.	Below threshold?	Summary	Adjusted P Value
	P value	0.0099							Con vs. LPS	-0.4309	-0.8092 to -0.05269	Yes	*	0.0299	A-B
	P value summary	**							Con vs. LPS +Ent	0.118	-0.2602 to 0.4962	No	ns	0.6275	A-C
	Significant diff. among means (P < 0.05)?	Yes							LPS vs. LPS +Ent	0.5489	0.1707 to 0.9272	Yes	*	0.0102	B-C
	R squared	0.7855
									Test details	Mean 1	Mean 2	Mean diff.	SE of diff.	n1	n2	q	DF
	Brown-Forsythe test								Con vs. LPS	1	1.431	-0.4309	0.1233	3	3	4.944	6
	F (DFn, DFd)	1.957 (2, 6)							Con vs. LPS +Ent	1	0.882	0.118	0.1233	3	3	1.354	6
	P value	0.2217							LPS vs. LPS +Ent	1.431	0.882	0.5489	0.1233	3	3	6.298	6
	P value summary	ns
	Are SDs significantly different (P < 0.05)?	No
	Bartlett's test
	Bartlett's statistic (corrected)
	P value
	P value summary
	Are SDs significantly different (P < 0.05)?
	ANOVA table	SS	DF	MS	F (DFn, DFd)	P value
	Treatment (between columns)	0.501	2	0.2505	F (2, 6) = 10.99	P=0.0099
	Residual (within columns)	0.1368	6	0.02279
	Total	0.6377	8
	Data summary
	Number of treatments (columns)	3
	Number of values (total)	9
Fig. 6E Il6 / Gapdh	Ordinary one-way ANOVA								Ordinary one-way ANOVA
	Table Analyzed	Il6							Number of families	1
	Data sets analyzed	A-C							Number of comparisons per family	3
									Alpha	0.05
	ANOVA summary
	F	8.686							Tukey's multiple comparisons test	Mean Diff.	95.00% CI of diff.	Below threshold?	Summary	Adjusted P Value
	P value	0.0018							Con vs. LPS	-0.2793	-0.5253 to -0.03326	Yes	*	0.0243	A-B
	P value summary	**							Con vs. LPS +Ent	0.1165	-0.1295 to 0.3626	No	ns	0.4696	A-C
	Significant diff. among means (P < 0.05)?	Yes							LPS vs. LPS +Ent	0.3958	0.1498 to 0.6419	Yes	**	0.0016	B-C
	R squared	0.4527
									Test details	Mean 1	Mean 2	Mean Diff.	SE of diff.	n1	n2	q	DF
	Brown-Forsythe test								Con vs. LPS	1	1.279	-0.2793	0.09761	8	8	4.047	21
	F (DFn, DFd)	0.6819 (2, 21)							Con vs. LPS +Ent	1	0.8835	0.1165	0.09761	8	8	1.689	21
	P value	0.5165							LPS vs. LPS +Ent	1.279	0.8835	0.3958	0.09761	8	8	5.735	21
	P value summary	ns
	Are SDs significantly different (P < 0.05)?	No
	Bartlett's test
	Bartlett's statistic (corrected)	2.385
	P value	0.3034
	P value summary	ns
	Are SDs significantly different (P < 0.05)?	No
	ANOVA table	SS	DF	MS	F (DFn, DFd)	P value
	Treatment (between columns)	0.6621	2	0.331	F (2, 21) = 8.686	P=0.0018
	Residual (within columns)	0.8003	21	0.03811
	Total	1.462	23
	Data summary
	Number of treatments (columns)	3
	Number of values (total)	24
Fig. 6E Tnfα / Gapdh	Ordinary one-way ANOVA								Ordinary one-way ANOVA
	Table Analyzed	Tnf							Number of families	1
	Data sets analyzed	A-C							Number of comparisons per family	3
									Alpha	0.05
	ANOVA summary
	F	11.26							Tukey's multiple comparisons test	Mean Diff.	95.00% CI of diff.	Below threshold?	Summary	Adjusted P Value
	P value	0.0005							Con vs. LPS	-1.283	-2.016 to -0.5509	Yes	***	0.0007	A-B
	P value summary	***							Con vs. LPS +Ent	-0.205	-0.9374 to 0.5275	No	ns	0.763	A-C
	Significant diff. among means (P < 0.05)?	Yes							LPS vs. LPS +Ent	1.078	0.3459 to 1.811	Yes	**	0.0035	B-C
	R squared	0.5174
									Test details	Mean 1	Mean 2	Mean Diff.	SE of diff.	n1	n2	q	DF
	Brown-Forsythe test								Con vs. LPS	1	2.283	-1.283	0.2906	8	8	6.246	21
	F (DFn, DFd)	2.378 (2, 21)							Con vs. LPS +Ent	1	1.205	-0.205	0.2906	8	8	0.9975	21
	P value	0.1172							LPS vs. LPS +Ent	2.283	1.205	1.078	0.2906	8	8	5.248	21
	P value summary	ns
	Are SDs significantly different (P < 0.05)?	No
	Bartlett's test
	Bartlett's statistic (corrected)	14.69
	P value	0.0006
	P value summary	***
	Are SDs significantly different (P < 0.05)?	Yes
	ANOVA table	SS	DF	MS	F (DFn, DFd)	P value
	Treatment (between columns)	7.605	2	3.802	F (2, 21) = 11.26	P=0.0005
	Residual (within columns)	7.093	21	0.3377
	Total	14.7	23
	Data summary
	Number of treatments (columns)	3
	Number of values (total)	24
Fig. 6E Ccl2 / Gapdh	Ordinary one-way ANOVA								Ordinary one-way ANOVA
	Table Analyzed	Ccl2							Number of families	1
	Data sets analyzed	A-C							Number of comparisons per family	3
									Alpha	0.05
	ANOVA summary
	F	23.52							Tukey's multiple comparisons test	Mean Diff.	95.00% CI of diff.	Below threshold?	Summary	Adjusted P Value
	P value	<0.0001							Con vs. LPS	-2.266	-3.163 to -1.369	Yes	****	<0.0001	A-B
	P value summary	****							Con vs. LPS +Ent	-0.3489	-1.246 to 0.5481	No	ns	0.5969	A-C
	Significant diff. among means (P < 0.05)?	Yes							LPS vs. LPS +Ent	1.917	1.020 to 2.814	Yes	****	<0.0001	B-C
	R squared	0.6913
									Test details	Mean 1	Mean 2	Mean Diff.	SE of diff.	n1	n2	q	DF
	Brown-Forsythe test								Con vs. LPS	1	3.266	-2.266	0.3559	8	8	9.006	21
	F (DFn, DFd)	2.361 (2, 21)							Con vs. LPS +Ent	1	1.349	-0.3489	0.3559	8	8	1.386	21
	P value	0.1189							LPS vs. LPS +Ent	3.266	1.349	1.917	0.3559	8	8	7.62	21
	P value summary	ns
	Are SDs significantly different (P < 0.05)?	No
	Bartlett's test
	Bartlett's statistic (corrected)	8.948
	P value	0.0114
	P value summary	*
	Are SDs significantly different (P < 0.05)?	Yes
	ANOVA table	SS	DF	MS	F (DFn, DFd)	P value
	Treatment (between columns)	23.83	2	11.91	F (2, 21) = 23.52	P<0.0001
	Residual (within columns)	10.64	21	0.5066
	Total	34.46	23
	Data summary
	Number of treatments (columns)	3
	Number of values (total)	24
Fig. 6G CD16/32+ cells / ROI	Ordinary one-way ANOVA								Ordinary one-way ANOVA
	Table Analyzed	CD16/32 cells							Number of families	1
	Data sets analyzed	A-C							Number of comparisons per family	3
									Alpha	0.05
	ANOVA summary
	F	7.722							Tukey's multiple comparisons test	Mean Diff.	95.00% CI of diff.	Below threshold?	Summary	Adjusted P Value
	P value	0.0219							Con vs. LPS	-10.57	-19.55 to -1.581	Yes	*	0.0262	A-B
	P value summary	*							Con vs. LPS +Ent	-1.333	-10.32 to 7.653	No	ns	0.894	A-C
	Significant diff. among means (P < 0.05)?	Yes							LPS vs. LPS +Ent	9.233	0.2474 to 18.22	Yes	*	0.0451	B-C
	R squared	0.7202
									Test details	Mean 1	Mean 2	Mean Diff.	SE of diff.	n1	n2	q	DF
	Brown-Forsythe test								Con vs. LPS	21.25	31.82	-10.57	2.929	3	3	5.103	6
	F (DFn, DFd)	0.1481 (2, 6)							Con vs. LPS +Ent	21.25	22.58	-1.333	2.929	3	3	0.6439	6
	P value	0.8654							LPS vs. LPS +Ent	31.82	22.58	9.233	2.929	3	3	4.459	6
	P value summary	ns
	Are SDs significantly different (P < 0.05)?	No
	Bartlett's test
	Bartlett's statistic (corrected)
	P value
	P value summary
	Are SDs significantly different (P < 0.05)?
	ANOVA table	SS	DF	MS	F (DFn, DFd)	P value
	Treatment (between columns)	198.7	2	99.34	F (2, 6) = 7.722	P=0.0219
	Residual (within columns)	77.19	6	12.87
	Total	275.9	8
	Data summary
	Number of treatments (columns)	3
	Number of values (total)	9
Fig. 6G % of CD206+ / CD16/32+	Ordinary one-way ANOVA								Ordinary one-way ANOVA
	Table Analyzed	CD16/32 cells							Number of families	1
	Data sets analyzed	A-C							Number of comparisons per family	3
									Alpha	0.05
	ANOVA summary
	F	144.7							Tukey's multiple comparisons test	Mean Diff.	95.00% CI of diff.	Below threshold?	Summary	Adjusted P Value
	P value	<0.0001							Con vs. LPS	29.89	24.47 to 35.31	Yes	****	<0.0001	A-B
	P value summary	****							Con vs. LPS +Ent	12.24	6.816 to 17.66	Yes	**	0.0011	A-C
	Significant diff. among means (P < 0.05)?	Yes							LPS vs. LPS +Ent	-17.65	-23.07 to -12.23	Yes	***	0.0001	B-C
	R squared	0.9797
									Test details	Mean 1	Mean 2	Mean Diff.	SE of diff.	n1	n2	q	DF
	Brown-Forsythe test								Con vs. LPS	75.94	46.06	29.89	1.767	3	3	23.92	6
	F (DFn, DFd)	0.1267 (2, 6)							Con vs. LPS +Ent	75.94	63.71	12.24	1.767	3	3	9.796	6
	P value	0.8833							LPS vs. LPS +Ent	46.06	63.71	-17.65	1.767	3	3	14.13	6
	P value summary	ns
	Are SDs significantly different (P < 0.05)?	No
	Bartlett's test
	Bartlett's statistic (corrected)
	P value
	P value summary
	Are SDs significantly different (P < 0.05)?
	ANOVA table	SS	DF	MS	F (DFn, DFd)	P value
	Treatment (between columns)	1354	2	677.2	F (2, 6) = 144.7	P<0.0001
	Residual (within columns)	28.09	6	4.681
	Total	1383	8
	Data summary
	Number of treatments (columns)	3
	Number of values (total)	9
Fig. 6H Number of Total Entry	Ordinary one-way ANOVA								Ordinary one-way ANOVA
	Table Analyzed	NOR training							Number of families	1
	Data sets analyzed	A-C							Number of comparisons per family	3
									Alpha	0.05
	ANOVA summary
	F	2.452							Tukey's multiple comparisons test	Mean Diff.	95.00% CI of diff.	Below threshold?	Summary	Adjusted P Value
	P value	0.0993							Con vs. LPS	1.071	-4.101 to 6.244	No	ns	0.8695	A-B
	P value summary	ns							Con vs. LPS +Ent	4.5	-0.6722 to 9.672	No	ns	0.0989	A-C
	Significant diff. among means (P < 0.05)?	No							LPS vs. LPS +Ent	3.429	-1.744 to 8.601	No	ns	0.2515	B-C
	R squared	0.1117
									Test details	Mean 1	Mean 2	Mean Diff.	SE of diff.	n1	n2	q	DF
	Brown-Forsythe test								Con vs. LPS	25	23.93	1.071	2.123	14	14	0.7137	39
	F (DFn, DFd)	4.088 (2, 39)							Con vs. LPS +Ent	25	20.5	4.5	2.123	14	14	2.998	39
	P value	0.0244							LPS vs. LPS +Ent	23.93	20.5	3.429	2.123	14	14	2.284	39
	P value summary	*
	Are SDs significantly different (P < 0.05)?	Yes
	Bartlett's test
	Bartlett's statistic (corrected)	5.16
	P value	0.0758
	P value summary	ns
	Are SDs significantly different (P < 0.05)?	No
	ANOVA table	SS	DF	MS	F (DFn, DFd)	P value
	Treatment (between columns)	154.7	2	77.36	F (2, 39) = 2.452	P=0.0993
	Residual (within columns)	1230	39	31.55
	Total	1385	41
	Data summary
	Number of treatments (columns)	3
	Number of values (total)	42
Fig. 6H Spontaneous Alteration (%)	Ordinary one-way ANOVA								Ordinary one-way ANOVA
	Table Analyzed	NOR Test							Number of families	1
	Data sets analyzed	A-C							Number of comparisons per family	3
									Alpha	0.05
	ANOVA summary
	F	7.71							Tukey's multiple comparisons test	Mean Diff.	95.00% CI of diff.	Below threshold?	Summary	Adjusted P Value
	P value	0.0015							Con vs. LPS	11.13	2.421 to 19.83	Yes	**	0.0095	A-B
	P value summary	**							Con vs. LPS +Ent	-1.841	-10.55 to 6.864	No	ns	0.8644	A-C
	Significant diff. among means (P < 0.05)?	Yes							LPS vs. LPS +Ent	-12.97	-21.67 to -4.261	Yes	**	0.0023	B-C
	R squared	0.2834
									Test details	Mean 1	Mean 2	Mean Diff.	SE of diff.	n1	n2	q	DF
	Brown-Forsythe test								Con vs. LPS	67.15	56.02	11.13	3.573	14	14	4.404	39
	F (DFn, DFd)	0.2230 (2, 39)							Con vs. LPS +Ent	67.15	68.99	-1.841	3.573	14	14	0.7286	39
	P value	0.8011							LPS vs. LPS +Ent	56.02	68.99	-12.97	3.573	14	14	5.132	39
	P value summary	ns
	Are SDs significantly different (P < 0.05)?	No
	Bartlett's test
	Bartlett's statistic (corrected)	0.5815
	P value	0.7477
	P value summary	ns
	Are SDs significantly different (P < 0.05)?	No
	ANOVA table	SS	DF	MS	F (DFn, DFd)	P value
	Treatment (between columns)	1378	2	689	F (2, 39) = 7.710	P=0.0015
	Residual (within columns)	3485	39	89.37
	Total	4863	41
	Data summary
	Number of treatments (columns)	3
	Number of values (total)	42

## Sheet: Fig.7
	ANOVA results								Multiple comparisions
Fig. 7B Body Weight (g)	2way ANOVA								2way ANOVA
	Table Analyzed	Data 1							Compare cell means regardless of rows and columns
	Two-way ANOVA	Ordinary							Number of families	1
	Alpha	0.05							Number of comparisons per family	276
									Alpha	0.05
	Source of Variation	% of total variation	P value	P value summary	Significant?
	Interaction	16.03	<0.0001	****	Yes				Tukey's multiple comparisons test	Mean Diff.	95.00% CI of diff.	Significant?	Summary	Adjusted P Value
	Row Factor	29.16	<0.0001	****	Yes
	Column Factor	37.21	<0.0001	****	Yes				Row 1:Vehicle vs. Row 1:LPS	-0.5625	-2.008 to 0.8829	No	ns	0.999
									Row 1:Vehicle vs. Row 1:Entrectinib+LPS	-0.525	-1.970 to 0.9204	No	ns	0.9997
	ANOVA table	SS	DF	MS	F (DFn, DFd)	P value			Row 1:Vehicle vs. Row 2:Vehicle	0.0625	-1.383 to 1.508	No	ns	>0.9999
	Interaction	93.43	14	6.674	F (14, 168) = 10.93	P<0.0001			Row 1:Vehicle vs. Row 2:LPS	2.263	0.8171 to 3.708	Yes	****	<0.0001
	Row Factor	170	7	24.29	F (7, 168) = 39.77	P<0.0001			Row 1:Vehicle vs. Row 2:Entrectinib+LPS	2.063	0.6171 to 3.508	Yes	***	0.0001
	Column Factor	217	2	108.5	F (2, 168) = 177.6	P<0.0001			Row 1:Vehicle vs. Row 3:Vehicle	-0.2875	-1.733 to 1.158	No	ns	>0.9999
	Residual	102.6	168	0.6107					Row 1:Vehicle vs. Row 3:LPS	3.75	2.305 to 5.195	Yes	****	<0.0001
									Row 1:Vehicle vs. Row 3:Entrectinib+LPS	3.225	1.780 to 4.670	Yes	****	<0.0001
									Row 1:Vehicle vs. Row 4:Vehicle	-0.35	-1.795 to 1.095	No	ns	>0.9999
									Row 1:Vehicle vs. Row 4:LPS	3.737	2.292 to 5.183	Yes	****	<0.0001
									Row 1:Vehicle vs. Row 4:Entrectinib+LPS	3.325	1.880 to 4.770	Yes	****	<0.0001
									Row 1:Vehicle vs. Row 5:Vehicle	-0.5375	-1.983 to 0.9079	No	ns	0.9995
									Row 1:Vehicle vs. Row 5:LPS	3.55	2.105 to 4.995	Yes	****	<0.0001
									Row 1:Vehicle vs. Row 5:Entrectinib+LPS	2.513	1.067 to 3.958	Yes	****	<0.0001
									Row 1:Vehicle vs. Row 6:Vehicle	-0.4875	-1.933 to 0.9579	No	ns	>0.9999
									Row 1:Vehicle vs. Row 6:LPS	2.2	0.7546 to 3.645	Yes	****	<0.0001
									Row 1:Vehicle vs. Row 6:Entrectinib+LPS	1.762	0.3171 to 3.208	Yes	**	0.0028
									Row 1:Vehicle vs. Row 7:Vehicle	-0.4875	-1.933 to 0.9579	No	ns	>0.9999
									Row 1:Vehicle vs. Row 7:LPS	1.375	-0.07037 to 2.820	No	ns	0.0855
									Row 1:Vehicle vs. Row 7:Entrectinib+LPS	0.8	-0.6454 to 2.245	No	ns	0.9275
									Row 1:Vehicle vs. Row 8:Vehicle	-0.675	-2.120 to 0.7704	No	ns	0.9885
									Row 1:Vehicle vs. Row 8:LPS	0.625	-0.8204 to 2.070	No	ns	0.9957
									Row 1:Vehicle vs. Row 8:Entrectinib+LPS	-0.2125	-1.658 to 1.233	No	ns	>0.9999
									Row 1:LPS vs. Row 1:Entrectinib+LPS	0.0375	-1.408 to 1.483	No	ns	>0.9999
									Row 1:LPS vs. Row 2:Vehicle	0.625	-0.8204 to 2.070	No	ns	0.9957
									Row 1:LPS vs. Row 2:LPS	2.825	1.380 to 4.270	Yes	****	<0.0001
									Row 1:LPS vs. Row 2:Entrectinib+LPS	2.625	1.180 to 4.070	Yes	****	<0.0001
									Row 1:LPS vs. Row 3:Vehicle	0.275	-1.170 to 1.720	No	ns	>0.9999
									Row 1:LPS vs. Row 3:LPS	4.313	2.867 to 5.758	Yes	****	<0.0001
									Row 1:LPS vs. Row 3:Entrectinib+LPS	3.788	2.342 to 5.233	Yes	****	<0.0001
									Row 1:LPS vs. Row 4:Vehicle	0.2125	-1.233 to 1.658	No	ns	>0.9999
									Row 1:LPS vs. Row 4:LPS	4.3	2.855 to 5.745	Yes	****	<0.0001
									Row 1:LPS vs. Row 4:Entrectinib+LPS	3.888	2.442 to 5.333	Yes	****	<0.0001
									Row 1:LPS vs. Row 5:Vehicle	0.025	-1.420 to 1.470	No	ns	>0.9999
									Row 1:LPS vs. Row 5:LPS	4.113	2.667 to 5.558	Yes	****	<0.0001
									Row 1:LPS vs. Row 5:Entrectinib+LPS	3.075	1.630 to 4.520	Yes	****	<0.0001
									Row 1:LPS vs. Row 6:Vehicle	0.075	-1.370 to 1.520	No	ns	>0.9999
									Row 1:LPS vs. Row 6:LPS	2.763	1.317 to 4.208	Yes	****	<0.0001
									Row 1:LPS vs. Row 6:Entrectinib+LPS	2.325	0.8796 to 3.770	Yes	****	<0.0001
									Row 1:LPS vs. Row 7:Vehicle	0.075	-1.370 to 1.520	No	ns	>0.9999
									Row 1:LPS vs. Row 7:LPS	1.938	0.4921 to 3.383	Yes	***	0.0004
									Row 1:LPS vs. Row 7:Entrectinib+LPS	1.362	-0.08287 to 2.808	No	ns	0.0937
									Row 1:LPS vs. Row 8:Vehicle	-0.1125	-1.558 to 1.333	No	ns	>0.9999
									Row 1:LPS vs. Row 8:LPS	1.188	-0.2579 to 2.633	No	ns	0.2832
									Row 1:LPS vs. Row 8:Entrectinib+LPS	0.35	-1.095 to 1.795	No	ns	>0.9999
									Row 1:Entrectinib+LPS vs. Row 2:Vehicle	0.5875	-0.8579 to 2.033	No	ns	0.9982
									Row 1:Entrectinib+LPS vs. Row 2:LPS	2.788	1.342 to 4.233	Yes	****	<0.0001
									Row 1:Entrectinib+LPS vs. Row 2:Entrectinib+LPS	2.588	1.142 to 4.033	Yes	****	<0.0001
									Row 1:Entrectinib+LPS vs. Row 3:Vehicle	0.2375	-1.208 to 1.683	No	ns	>0.9999
									Row 1:Entrectinib+LPS vs. Row 3:LPS	4.275	2.830 to 5.720	Yes	****	<0.0001
									Row 1:Entrectinib+LPS vs. Row 3:Entrectinib+LPS	3.75	2.305 to 5.195	Yes	****	<0.0001
									Row 1:Entrectinib+LPS vs. Row 4:Vehicle	0.175	-1.270 to 1.620	No	ns	>0.9999
									Row 1:Entrectinib+LPS vs. Row 4:LPS	4.263	2.817 to 5.708	Yes	****	<0.0001
									Row 1:Entrectinib+LPS vs. Row 4:Entrectinib+LPS	3.85	2.405 to 5.295	Yes	****	<0.0001
									Row 1:Entrectinib+LPS vs. Row 5:Vehicle	-0.0125	-1.458 to 1.433	No	ns	>0.9999
									Row 1:Entrectinib+LPS vs. Row 5:LPS	4.075	2.630 to 5.520	Yes	****	<0.0001
									Row 1:Entrectinib+LPS vs. Row 5:Entrectinib+LPS	3.038	1.592 to 4.483	Yes	****	<0.0001
									Row 1:Entrectinib+LPS vs. Row 6:Vehicle	0.0375	-1.408 to 1.483	No	ns	>0.9999
									Row 1:Entrectinib+LPS vs. Row 6:LPS	2.725	1.280 to 4.170	Yes	****	<0.0001
									Row 1:Entrectinib+LPS vs. Row 6:Entrectinib+LPS	2.287	0.8421 to 3.733	Yes	****	<0.0001
									Row 1:Entrectinib+LPS vs. Row 7:Vehicle	0.0375	-1.408 to 1.483	No	ns	>0.9999
									Row 1:Entrectinib+LPS vs. Row 7:LPS	1.9	0.4546 to 3.345	Yes	***	0.0006
									Row 1:Entrectinib+LPS vs. Row 7:Entrectinib+LPS	1.325	-0.1204 to 2.770	No	ns	0.1219
									Row 1:Entrectinib+LPS vs. Row 8:Vehicle	-0.15	-1.595 to 1.295	No	ns	>0.9999
									Row 1:Entrectinib+LPS vs. Row 8:LPS	1.15	-0.2954 to 2.595	No	ns	0.3437
									Row 1:Entrectinib+LPS vs. Row 8:Entrectinib+LPS	0.3125	-1.133 to 1.758	No	ns	>0.9999
									Row 2:Vehicle vs. Row 2:LPS	2.2	0.7546 to 3.645	Yes	****	<0.0001
									Row 2:Vehicle vs. Row 2:Entrectinib+LPS	2	0.5546 to 3.445	Yes	***	0.0002
									Row 2:Vehicle vs. Row 3:Vehicle	-0.35	-1.795 to 1.095	No	ns	>0.9999
									Row 2:Vehicle vs. Row 3:LPS	3.688	2.242 to 5.133	Yes	****	<0.0001
									Row 2:Vehicle vs. Row 3:Entrectinib+LPS	3.163	1.717 to 4.608	Yes	****	<0.0001
									Row 2:Vehicle vs. Row 4:Vehicle	-0.4125	-1.858 to 1.033	No	ns	>0.9999
									Row 2:Vehicle vs. Row 4:LPS	3.675	2.230 to 5.120	Yes	****	<0.0001
									Row 2:Vehicle vs. Row 4:Entrectinib+LPS	3.263	1.817 to 4.708	Yes	****	<0.0001
									Row 2:Vehicle vs. Row 5:Vehicle	-0.6	-2.045 to 0.8454	No	ns	0.9976
									Row 2:Vehicle vs. Row 5:LPS	3.488	2.042 to 4.933	Yes	****	<0.0001
									Row 2:Vehicle vs. Row 5:Entrectinib+LPS	2.45	1.005 to 3.895	Yes	****	<0.0001
									Row 2:Vehicle vs. Row 6:Vehicle	-0.55	-1.995 to 0.8954	No	ns	0.9993
									Row 2:Vehicle vs. Row 6:LPS	2.138	0.6921 to 3.583	Yes	****	<0.0001
									Row 2:Vehicle vs. Row 6:Entrectinib+LPS	1.7	0.2546 to 3.145	Yes	**	0.0052
									Row 2:Vehicle vs. Row 7:Vehicle	-0.55	-1.995 to 0.8954	No	ns	0.9993
									Row 2:Vehicle vs. Row 7:LPS	1.313	-0.1329 to 2.758	No	ns	0.1327
									Row 2:Vehicle vs. Row 7:Entrectinib+LPS	0.7375	-0.7079 to 2.183	No	ns	0.968
									Row 2:Vehicle vs. Row 8:Vehicle	-0.7375	-2.183 to 0.7079	No	ns	0.968
									Row 2:Vehicle vs. Row 8:LPS	0.5625	-0.8829 to 2.008	No	ns	0.999
									Row 2:Vehicle vs. Row 8:Entrectinib+LPS	-0.275	-1.720 to 1.170	No	ns	>0.9999
									Row 2:LPS vs. Row 2:Entrectinib+LPS	-0.2	-1.645 to 1.245	No	ns	>0.9999
									Row 2:LPS vs. Row 3:Vehicle	-2.55	-3.995 to -1.105	Yes	****	<0.0001
									Row 2:LPS vs. Row 3:LPS	1.488	0.04213 to 2.933	Yes	*	0.0355
									Row 2:LPS vs. Row 3:Entrectinib+LPS	0.9625	-0.4829 to 2.408	No	ns	0.7012
									Row 2:LPS vs. Row 4:Vehicle	-2.613	-4.058 to -1.167	Yes	****	<0.0001
									Row 2:LPS vs. Row 4:LPS	1.475	0.02963 to 2.920	Yes	*	0.0394
									Row 2:LPS vs. Row 4:Entrectinib+LPS	1.063	-0.3829 to 2.508	No	ns	0.5061
									Row 2:LPS vs. Row 5:Vehicle	-2.8	-4.245 to -1.355	Yes	****	<0.0001
									Row 2:LPS vs. Row 5:LPS	1.288	-0.1579 to 2.733	No	ns	0.1564
									Row 2:LPS vs. Row 5:Entrectinib+LPS	0.25	-1.195 to 1.695	No	ns	>0.9999
									Row 2:LPS vs. Row 6:Vehicle	-2.75	-4.195 to -1.305	Yes	****	<0.0001
									Row 2:LPS vs. Row 6:LPS	-0.0625	-1.508 to 1.383	No	ns	>0.9999
									Row 2:LPS vs. Row 6:Entrectinib+LPS	-0.5	-1.945 to 0.9454	No	ns	0.9998
									Row 2:LPS vs. Row 7:Vehicle	-2.75	-4.195 to -1.305	Yes	****	<0.0001
									Row 2:LPS vs. Row 7:LPS	-0.8875	-2.333 to 0.5579	No	ns	0.8265
									Row 2:LPS vs. Row 7:Entrectinib+LPS	-1.463	-2.908 to -0.01713	Yes	*	0.0436
									Row 2:LPS vs. Row 8:Vehicle	-2.938	-4.383 to -1.492	Yes	****	<0.0001
									Row 2:LPS vs. Row 8:LPS	-1.638	-3.083 to -0.1921	Yes	**	0.0094
									Row 2:LPS vs. Row 8:Entrectinib+LPS	-2.475	-3.920 to -1.030	Yes	****	<0.0001
									Row 2:Entrectinib+LPS vs. Row 3:Vehicle	-2.35	-3.795 to -0.9046	Yes	****	<0.0001
									Row 2:Entrectinib+LPS vs. Row 3:LPS	1.688	0.2421 to 3.133	Yes	**	0.0058
									Row 2:Entrectinib+LPS vs. Row 3:Entrectinib+LPS	1.163	-0.2829 to 2.608	No	ns	0.3228
									Row 2:Entrectinib+LPS vs. Row 4:Vehicle	-2.413	-3.858 to -0.9671	Yes	****	<0.0001
									Row 2:Entrectinib+LPS vs. Row 4:LPS	1.675	0.2296 to 3.120	Yes	**	0.0066
									Row 2:Entrectinib+LPS vs. Row 4:Entrectinib+LPS	1.263	-0.1829 to 2.708	No	ns	0.1833
									Row 2:Entrectinib+LPS vs. Row 5:Vehicle	-2.6	-4.045 to -1.155	Yes	****	<0.0001
									Row 2:Entrectinib+LPS vs. Row 5:LPS	1.488	0.04213 to 2.933	Yes	*	0.0355
									Row 2:Entrectinib+LPS vs. Row 5:Entrectinib+LPS	0.45	-0.9954 to 1.895	No	ns	>0.9999
									Row 2:Entrectinib+LPS vs. Row 6:Vehicle	-2.55	-3.995 to -1.105	Yes	****	<0.0001
									Row 2:Entrectinib+LPS vs. Row 6:LPS	0.1375	-1.308 to 1.583	No	ns	>0.9999
									Row 2:Entrectinib+LPS vs. Row 6:Entrectinib+LPS	-0.3	-1.745 to 1.145	No	ns	>0.9999
									Row 2:Entrectinib+LPS vs. Row 7:Vehicle	-2.55	-3.995 to -1.105	Yes	****	<0.0001
									Row 2:Entrectinib+LPS vs. Row 7:LPS	-0.6875	-2.133 to 0.7579	No	ns	0.9856
									Row 2:Entrectinib+LPS vs. Row 7:Entrectinib+LPS	-1.263	-2.708 to 0.1829	No	ns	0.1833
									Row 2:Entrectinib+LPS vs. Row 8:Vehicle	-2.738	-4.183 to -1.292	Yes	****	<0.0001
									Row 2:Entrectinib+LPS vs. Row 8:LPS	-1.438	-2.883 to 0.007868	No	ns	0.0532
									Row 2:Entrectinib+LPS vs. Row 8:Entrectinib+LPS	-2.275	-3.720 to -0.8296	Yes	****	<0.0001
									Row 3:Vehicle vs. Row 3:LPS	4.038	2.592 to 5.483	Yes	****	<0.0001
									Row 3:Vehicle vs. Row 3:Entrectinib+LPS	3.513	2.067 to 4.958	Yes	****	<0.0001
									Row 3:Vehicle vs. Row 4:Vehicle	-0.0625	-1.508 to 1.383	No	ns	>0.9999
									Row 3:Vehicle vs. Row 4:LPS	4.025	2.580 to 5.470	Yes	****	<0.0001
									Row 3:Vehicle vs. Row 4:Entrectinib+LPS	3.613	2.167 to 5.058	Yes	****	<0.0001
									Row 3:Vehicle vs. Row 5:Vehicle	-0.25	-1.695 to 1.195	No	ns	>0.9999
									Row 3:Vehicle vs. Row 5:LPS	3.838	2.392 to 5.283	Yes	****	<0.0001
									Row 3:Vehicle vs. Row 5:Entrectinib+LPS	2.8	1.355 to 4.245	Yes	****	<0.0001
									Row 3:Vehicle vs. Row 6:Vehicle	-0.2	-1.645 to 1.245	No	ns	>0.9999
									Row 3:Vehicle vs. Row 6:LPS	2.488	1.042 to 3.933	Yes	****	<0.0001
									Row 3:Vehicle vs. Row 6:Entrectinib+LPS	2.05	0.6046 to 3.495	Yes	***	0.0001
									Row 3:Vehicle vs. Row 7:Vehicle	-0.2	-1.645 to 1.245	No	ns	>0.9999
									Row 3:Vehicle vs. Row 7:LPS	1.663	0.2171 to 3.108	Yes	**	0.0074
									Row 3:Vehicle vs. Row 7:Entrectinib+LPS	1.088	-0.3579 to 2.533	No	ns	0.4575
									Row 3:Vehicle vs. Row 8:Vehicle	-0.3875	-1.833 to 1.058	No	ns	>0.9999
									Row 3:Vehicle vs. Row 8:LPS	0.9125	-0.5329 to 2.358	No	ns	0.7882
									Row 3:Vehicle vs. Row 8:Entrectinib+LPS	0.075	-1.370 to 1.520	No	ns	>0.9999
									Row 3:LPS vs. Row 3:Entrectinib+LPS	-0.525	-1.970 to 0.9204	No	ns	0.9997
									Row 3:LPS vs. Row 4:Vehicle	-4.1	-5.545 to -2.655	Yes	****	<0.0001
									Row 3:LPS vs. Row 4:LPS	-0.0125	-1.458 to 1.433	No	ns	>0.9999
									Row 3:LPS vs. Row 4:Entrectinib+LPS	-0.425	-1.870 to 1.020	No	ns	>0.9999
									Row 3:LPS vs. Row 5:Vehicle	-4.288	-5.733 to -2.842	Yes	****	<0.0001
									Row 3:LPS vs. Row 5:LPS	-0.2	-1.645 to 1.245	No	ns	>0.9999
									Row 3:LPS vs. Row 5:Entrectinib+LPS	-1.238	-2.683 to 0.2079	No	ns	0.2133
									Row 3:LPS vs. Row 6:Vehicle	-4.238	-5.683 to -2.792	Yes	****	<0.0001
									Row 3:LPS vs. Row 6:LPS	-1.55	-2.995 to -0.1046	Yes	*	0.0208
									Row 3:LPS vs. Row 6:Entrectinib+LPS	-1.988	-3.433 to -0.5421	Yes	***	0.0002
									Row 3:LPS vs. Row 7:Vehicle	-4.238	-5.683 to -2.792	Yes	****	<0.0001
									Row 3:LPS vs. Row 7:LPS	-2.375	-3.820 to -0.9296	Yes	****	<0.0001
									Row 3:LPS vs. Row 7:Entrectinib+LPS	-2.95	-4.395 to -1.505	Yes	****	<0.0001
									Row 3:LPS vs. Row 8:Vehicle	-4.425	-5.870 to -2.980	Yes	****	<0.0001
									Row 3:LPS vs. Row 8:LPS	-3.125	-4.570 to -1.680	Yes	****	<0.0001
									Row 3:LPS vs. Row 8:Entrectinib+LPS	-3.963	-5.408 to -2.517	Yes	****	<0.0001
									Row 3:Entrectinib+LPS vs. Row 4:Vehicle	-3.575	-5.020 to -2.130	Yes	****	<0.0001
									Row 3:Entrectinib+LPS vs. Row 4:LPS	0.5125	-0.9329 to 1.958	No	ns	0.9998
									Row 3:Entrectinib+LPS vs. Row 4:Entrectinib+LPS	0.1	-1.345 to 1.545	No	ns	>0.9999
									Row 3:Entrectinib+LPS vs. Row 5:Vehicle	-3.763	-5.208 to -2.317	Yes	****	<0.0001
									Row 3:Entrectinib+LPS vs. Row 5:LPS	0.325	-1.120 to 1.770	No	ns	>0.9999
									Row 3:Entrectinib+LPS vs. Row 5:Entrectinib+LPS	-0.7125	-2.158 to 0.7329	No	ns	0.9782
									Row 3:Entrectinib+LPS vs. Row 6:Vehicle	-3.713	-5.158 to -2.267	Yes	****	<0.0001
									Row 3:Entrectinib+LPS vs. Row 6:LPS	-1.025	-2.470 to 0.4204	No	ns	0.5804
									Row 3:Entrectinib+LPS vs. Row 6:Entrectinib+LPS	-1.463	-2.908 to -0.01713	Yes	*	0.0436
									Row 3:Entrectinib+LPS vs. Row 7:Vehicle	-3.713	-5.158 to -2.267	Yes	****	<0.0001
									Row 3:Entrectinib+LPS vs. Row 7:LPS	-1.85	-3.295 to -0.4046	Yes	**	0.0011
									Row 3:Entrectinib+LPS vs. Row 7:Entrectinib+LPS	-2.425	-3.870 to -0.9796	Yes	****	<0.0001
									Row 3:Entrectinib+LPS vs. Row 8:Vehicle	-3.9	-5.345 to -2.455	Yes	****	<0.0001
									Row 3:Entrectinib+LPS vs. Row 8:LPS	-2.6	-4.045 to -1.155	Yes	****	<0.0001
									Row 3:Entrectinib+LPS vs. Row 8:Entrectinib+LPS	-3.438	-4.883 to -1.992	Yes	****	<0.0001
									Row 4:Vehicle vs. Row 4:LPS	4.088	2.642 to 5.533	Yes	****	<0.0001
									Row 4:Vehicle vs. Row 4:Entrectinib+LPS	3.675	2.230 to 5.120	Yes	****	<0.0001
									Row 4:Vehicle vs. Row 5:Vehicle	-0.1875	-1.633 to 1.258	No	ns	>0.9999
									Row 4:Vehicle vs. Row 5:LPS	3.9	2.455 to 5.345	Yes	****	<0.0001
									Row 4:Vehicle vs. Row 5:Entrectinib+LPS	2.863	1.417 to 4.308	Yes	****	<0.0001
									Row 4:Vehicle vs. Row 6:Vehicle	-0.1375	-1.583 to 1.308	No	ns	>0.9999
									Row 4:Vehicle vs. Row 6:LPS	2.55	1.105 to 3.995	Yes	****	<0.0001
									Row 4:Vehicle vs. Row 6:Entrectinib+LPS	2.113	0.6671 to 3.558	Yes	****	<0.0001
									Row 4:Vehicle vs. Row 7:Vehicle	-0.1375	-1.583 to 1.308	No	ns	>0.9999
									Row 4:Vehicle vs. Row 7:LPS	1.725	0.2796 to 3.170	Yes	**	0.004
									Row 4:Vehicle vs. Row 7:Entrectinib+LPS	1.15	-0.2954 to 2.595	No	ns	0.3437
									Row 4:Vehicle vs. Row 8:Vehicle	-0.325	-1.770 to 1.120	No	ns	>0.9999
									Row 4:Vehicle vs. Row 8:LPS	0.975	-0.4704 to 2.420	No	ns	0.6778
									Row 4:Vehicle vs. Row 8:Entrectinib+LPS	0.1375	-1.308 to 1.583	No	ns	>0.9999
									Row 4:LPS vs. Row 4:Entrectinib+LPS	-0.4125	-1.858 to 1.033	No	ns	>0.9999
									Row 4:LPS vs. Row 5:Vehicle	-4.275	-5.720 to -2.830	Yes	****	<0.0001
									Row 4:LPS vs. Row 5:LPS	-0.1875	-1.633 to 1.258	No	ns	>0.9999
									Row 4:LPS vs. Row 5:Entrectinib+LPS	-1.225	-2.670 to 0.2204	No	ns	0.2296
									Row 4:LPS vs. Row 6:Vehicle	-4.225	-5.670 to -2.780	Yes	****	<0.0001
									Row 4:LPS vs. Row 6:LPS	-1.538	-2.983 to -0.09213	Yes	*	0.0232
									Row 4:LPS vs. Row 6:Entrectinib+LPS	-1.975	-3.420 to -0.5296	Yes	***	0.0003
									Row 4:LPS vs. Row 7:Vehicle	-4.225	-5.670 to -2.780	Yes	****	<0.0001
									Row 4:LPS vs. Row 7:LPS	-2.363	-3.808 to -0.9171	Yes	****	<0.0001
									Row 4:LPS vs. Row 7:Entrectinib+LPS	-2.938	-4.383 to -1.492	Yes	****	<0.0001
									Row 4:LPS vs. Row 8:Vehicle	-4.413	-5.858 to -2.967	Yes	****	<0.0001
									Row 4:LPS vs. Row 8:LPS	-3.113	-4.558 to -1.667	Yes	****	<0.0001
									Row 4:LPS vs. Row 8:Entrectinib+LPS	-3.95	-5.395 to -2.505	Yes	****	<0.0001
									Row 4:Entrectinib+LPS vs. Row 5:Vehicle	-3.863	-5.308 to -2.417	Yes	****	<0.0001
									Row 4:Entrectinib+LPS vs. Row 5:LPS	0.225	-1.220 to 1.670	No	ns	>0.9999
									Row 4:Entrectinib+LPS vs. Row 5:Entrectinib+LPS	-0.8125	-2.258 to 0.6329	No	ns	0.9163
									Row 4:Entrectinib+LPS vs. Row 6:Vehicle	-3.813	-5.258 to -2.367	Yes	****	<0.0001
									Row 4:Entrectinib+LPS vs. Row 6:LPS	-1.125	-2.570 to 0.3204	No	ns	0.3876
									Row 4:Entrectinib+LPS vs. Row 6:Entrectinib+LPS	-1.563	-3.008 to -0.1171	Yes	*	0.0187
									Row 4:Entrectinib+LPS vs. Row 7:Vehicle	-3.813	-5.258 to -2.367	Yes	****	<0.0001
									Row 4:Entrectinib+LPS vs. Row 7:LPS	-1.95	-3.395 to -0.5046	Yes	***	0.0004
									Row 4:Entrectinib+LPS vs. Row 7:Entrectinib+LPS	-2.525	-3.970 to -1.080	Yes	****	<0.0001
									Row 4:Entrectinib+LPS vs. Row 8:Vehicle	-4	-5.445 to -2.555	Yes	****	<0.0001
									Row 4:Entrectinib+LPS vs. Row 8:LPS	-2.7	-4.145 to -1.255	Yes	****	<0.0001
									Row 4:Entrectinib+LPS vs. Row 8:Entrectinib+LPS	-3.538	-4.983 to -2.092	Yes	****	<0.0001
									Row 5:Vehicle vs. Row 5:LPS	4.088	2.642 to 5.533	Yes	****	<0.0001
									Row 5:Vehicle vs. Row 5:Entrectinib+LPS	3.05	1.605 to 4.495	Yes	****	<0.0001
									Row 5:Vehicle vs. Row 6:Vehicle	0.05	-1.395 to 1.495	No	ns	>0.9999
									Row 5:Vehicle vs. Row 6:LPS	2.738	1.292 to 4.183	Yes	****	<0.0001
									Row 5:Vehicle vs. Row 6:Entrectinib+LPS	2.3	0.8546 to 3.745	Yes	****	<0.0001
									Row 5:Vehicle vs. Row 7:Vehicle	0.05	-1.395 to 1.495	No	ns	>0.9999
									Row 5:Vehicle vs. Row 7:LPS	1.913	0.4671 to 3.358	Yes	***	0.0006
									Row 5:Vehicle vs. Row 7:Entrectinib+LPS	1.337	-0.1079 to 2.783	No	ns	0.1118
									Row 5:Vehicle vs. Row 8:Vehicle	-0.1375	-1.583 to 1.308	No	ns	>0.9999
									Row 5:Vehicle vs. Row 8:LPS	1.163	-0.2829 to 2.608	No	ns	0.3228
									Row 5:Vehicle vs. Row 8:Entrectinib+LPS	0.325	-1.120 to 1.770	No	ns	>0.9999
									Row 5:LPS vs. Row 5:Entrectinib+LPS	-1.038	-2.483 to 0.4079	No	ns	0.5556
									Row 5:LPS vs. Row 6:Vehicle	-4.038	-5.483 to -2.592	Yes	****	<0.0001
									Row 5:LPS vs. Row 6:LPS	-1.35	-2.795 to 0.09537	No	ns	0.1024
									Row 5:LPS vs. Row 6:Entrectinib+LPS	-1.788	-3.233 to -0.3421	Yes	**	0.0021
									Row 5:LPS vs. Row 7:Vehicle	-4.038	-5.483 to -2.592	Yes	****	<0.0001
									Row 5:LPS vs. Row 7:LPS	-2.175	-3.620 to -0.7296	Yes	****	<0.0001
									Row 5:LPS vs. Row 7:Entrectinib+LPS	-2.75	-4.195 to -1.305	Yes	****	<0.0001
									Row 5:LPS vs. Row 8:Vehicle	-4.225	-5.670 to -2.780	Yes	****	<0.0001
									Row 5:LPS vs. Row 8:LPS	-2.925	-4.370 to -1.480	Yes	****	<0.0001
									Row 5:LPS vs. Row 8:Entrectinib+LPS	-3.763	-5.208 to -2.317	Yes	****	<0.0001
									Row 5:Entrectinib+LPS vs. Row 6:Vehicle	-3	-4.445 to -1.555	Yes	****	<0.0001
									Row 5:Entrectinib+LPS vs. Row 6:LPS	-0.3125	-1.758 to 1.133	No	ns	>0.9999
									Row 5:Entrectinib+LPS vs. Row 6:Entrectinib+LPS	-0.75	-2.195 to 0.6954	No	ns	0.9618
									Row 5:Entrectinib+LPS vs. Row 7:Vehicle	-3	-4.445 to -1.555	Yes	****	<0.0001
									Row 5:Entrectinib+LPS vs. Row 7:LPS	-1.138	-2.583 to 0.3079	No	ns	0.3653
									Row 5:Entrectinib+LPS vs. Row 7:Entrectinib+LPS	-1.713	-3.158 to -0.2671	Yes	**	0.0046
									Row 5:Entrectinib+LPS vs. Row 8:Vehicle	-3.188	-4.633 to -1.742	Yes	****	<0.0001
									Row 5:Entrectinib+LPS vs. Row 8:LPS	-1.888	-3.333 to -0.4421	Yes	***	0.0007
									Row 5:Entrectinib+LPS vs. Row 8:Entrectinib+LPS	-2.725	-4.170 to -1.280	Yes	****	<0.0001
									Row 6:Vehicle vs. Row 6:LPS	2.688	1.242 to 4.133	Yes	****	<0.0001
									Row 6:Vehicle vs. Row 6:Entrectinib+LPS	2.25	0.8046 to 3.695	Yes	****	<0.0001
									Row 6:Vehicle vs. Row 7:Vehicle	0	-1.445 to 1.445	No	ns	>0.9999
									Row 6:Vehicle vs. Row 7:LPS	1.863	0.4171 to 3.308	Yes	***	0.001
									Row 6:Vehicle vs. Row 7:Entrectinib+LPS	1.287	-0.1579 to 2.733	No	ns	0.1564
									Row 6:Vehicle vs. Row 8:Vehicle	-0.1875	-1.633 to 1.258	No	ns	>0.9999
									Row 6:Vehicle vs. Row 8:LPS	1.113	-0.3329 to 2.558	No	ns	0.4104
									Row 6:Vehicle vs. Row 8:Entrectinib+LPS	0.275	-1.170 to 1.720	No	ns	>0.9999
									Row 6:LPS vs. Row 6:Entrectinib+LPS	-0.4375	-1.883 to 1.008	No	ns	>0.9999
									Row 6:LPS vs. Row 7:Vehicle	-2.688	-4.133 to -1.242	Yes	****	<0.0001
									Row 6:LPS vs. Row 7:LPS	-0.825	-2.270 to 0.6204	No	ns	0.9041
									Row 6:LPS vs. Row 7:Entrectinib+LPS	-1.4	-2.845 to 0.04537	No	ns	0.071
									Row 6:LPS vs. Row 8:Vehicle	-2.875	-4.320 to -1.430	Yes	****	<0.0001
									Row 6:LPS vs. Row 8:LPS	-1.575	-3.020 to -0.1296	Yes	*	0.0167
									Row 6:LPS vs. Row 8:Entrectinib+LPS	-2.413	-3.858 to -0.9671	Yes	****	<0.0001
									Row 6:Entrectinib+LPS vs. Row 7:Vehicle	-2.25	-3.695 to -0.8046	Yes	****	<0.0001
									Row 6:Entrectinib+LPS vs. Row 7:LPS	-0.3875	-1.833 to 1.058	No	ns	>0.9999
									Row 6:Entrectinib+LPS vs. Row 7:Entrectinib+LPS	-0.9625	-2.408 to 0.4829	No	ns	0.7012
									Row 6:Entrectinib+LPS vs. Row 8:Vehicle	-2.438	-3.883 to -0.9921	Yes	****	<0.0001
									Row 6:Entrectinib+LPS vs. Row 8:LPS	-1.138	-2.583 to 0.3079	No	ns	0.3653
									Row 6:Entrectinib+LPS vs. Row 8:Entrectinib+LPS	-1.975	-3.420 to -0.5296	Yes	***	0.0003
									Row 7:Vehicle vs. Row 7:LPS	1.863	0.4171 to 3.308	Yes	***	0.001
									Row 7:Vehicle vs. Row 7:Entrectinib+LPS	1.288	-0.1579 to 2.733	No	ns	0.1564
									Row 7:Vehicle vs. Row 8:Vehicle	-0.1875	-1.633 to 1.258	No	ns	>0.9999
									Row 7:Vehicle vs. Row 8:LPS	1.113	-0.3329 to 2.558	No	ns	0.4104
									Row 7:Vehicle vs. Row 8:Entrectinib+LPS	0.275	-1.170 to 1.720	No	ns	>0.9999
									Row 7:LPS vs. Row 7:Entrectinib+LPS	-0.575	-2.020 to 0.8704	No	ns	0.9987
									Row 7:LPS vs. Row 8:Vehicle	-2.05	-3.495 to -0.6046	Yes	***	0.0001
									Row 7:LPS vs. Row 8:LPS	-0.75	-2.195 to 0.6954	No	ns	0.9618
									Row 7:LPS vs. Row 8:Entrectinib+LPS	-1.588	-3.033 to -0.1421	Yes	*	0.0149
									Row 7:Entrectinib+LPS vs. Row 8:Vehicle	-1.475	-2.920 to -0.02963	Yes	*	0.0394
									Row 7:Entrectinib+LPS vs. Row 8:LPS	-0.175	-1.620 to 1.270	No	ns	>0.9999
									Row 7:Entrectinib+LPS vs. Row 8:Entrectinib+LPS	-1.012	-2.458 to 0.4329	No	ns	0.6051
									Row 8:Vehicle vs. Row 8:LPS	1.3	-0.1454 to 2.745	No	ns	0.1442
									Row 8:Vehicle vs. Row 8:Entrectinib+LPS	0.4625	-0.9829 to 1.908	No	ns	>0.9999
									Row 8:LPS vs. Row 8:Entrectinib+LPS	-0.8375	-2.283 to 0.6079	No	ns	0.8908
									Test details	Mean 1	Mean 2	Mean Diff.	SE of diff.	N1	N2	q	DF
									Row 1:Vehicle vs. Row 1:LPS	20.85	21.41	-0.5625	0.3908	8	8	2.036	168
									Row 1:Vehicle vs. Row 1:Entrectinib+LPS	20.85	21.38	-0.525	0.3908	8	8	1.9	168
									Row 1:Vehicle vs. Row 2:Vehicle	20.85	20.79	0.0625	0.3908	8	8	0.2262	168
									Row 1:Vehicle vs. Row 2:LPS	20.85	18.59	2.263	0.3908	8	8	8.188	168
									Row 1:Vehicle vs. Row 2:Entrectinib+LPS	20.85	18.79	2.063	0.3908	8	8	7.465	168
									Row 1:Vehicle vs. Row 3:Vehicle	20.85	21.14	-0.2875	0.3908	8	8	1.041	168
									Row 1:Vehicle vs. Row 3:LPS	20.85	17.1	3.75	0.3908	8	8	13.57	168
									Row 1:Vehicle vs. Row 3:Entrectinib+LPS	20.85	17.63	3.225	0.3908	8	8	11.67	168
									Row 1:Vehicle vs. Row 4:Vehicle	20.85	21.2	-0.35	0.3908	8	8	1.267	168
									Row 1:Vehicle vs. Row 4:LPS	20.85	17.11	3.737	0.3908	8	8	13.53	168
									Row 1:Vehicle vs. Row 4:Entrectinib+LPS	20.85	17.53	3.325	0.3908	8	8	12.03	168
									Row 1:Vehicle vs. Row 5:Vehicle	20.85	21.39	-0.5375	0.3908	8	8	1.945	168
									Row 1:Vehicle vs. Row 5:LPS	20.85	17.3	3.55	0.3908	8	8	12.85	168
									Row 1:Vehicle vs. Row 5:Entrectinib+LPS	20.85	18.34	2.513	0.3908	8	8	9.093	168
									Row 1:Vehicle vs. Row 6:Vehicle	20.85	21.34	-0.4875	0.3908	8	8	1.764	168
									Row 1:Vehicle vs. Row 6:LPS	20.85	18.65	2.2	0.3908	8	8	7.962	168
									Row 1:Vehicle vs. Row 6:Entrectinib+LPS	20.85	19.09	1.762	0.3908	8	8	6.379	168
									Row 1:Vehicle vs. Row 7:Vehicle	20.85	21.34	-0.4875	0.3908	8	8	1.764	168
									Row 1:Vehicle vs. Row 7:LPS	20.85	19.48	1.375	0.3908	8	8	4.976	168
									Row 1:Vehicle vs. Row 7:Entrectinib+LPS	20.85	20.05	0.8	0.3908	8	8	2.895	168
									Row 1:Vehicle vs. Row 8:Vehicle	20.85	21.53	-0.675	0.3908	8	8	2.443	168
									Row 1:Vehicle vs. Row 8:LPS	20.85	20.23	0.625	0.3908	8	8	2.262	168
									Row 1:Vehicle vs. Row 8:Entrectinib+LPS	20.85	21.06	-0.2125	0.3908	8	8	0.7691	168
									Row 1:LPS vs. Row 1:Entrectinib+LPS	21.41	21.38	0.0375	0.3908	8	8	0.1357	168
									Row 1:LPS vs. Row 2:Vehicle	21.41	20.79	0.625	0.3908	8	8	2.262	168
									Row 1:LPS vs. Row 2:LPS	21.41	18.59	2.825	0.3908	8	8	10.22	168
									Row 1:LPS vs. Row 2:Entrectinib+LPS	21.41	18.79	2.625	0.3908	8	8	9.5	168
									Row 1:LPS vs. Row 3:Vehicle	21.41	21.14	0.275	0.3908	8	8	0.9953	168
									Row 1:LPS vs. Row 3:LPS	21.41	17.1	4.313	0.3908	8	8	15.61	168
									Row 1:LPS vs. Row 3:Entrectinib+LPS	21.41	17.63	3.788	0.3908	8	8	13.71	168
									Row 1:LPS vs. Row 4:Vehicle	21.41	21.2	0.2125	0.3908	8	8	0.7691	168
									Row 1:LPS vs. Row 4:LPS	21.41	17.11	4.3	0.3908	8	8	15.56	168
									Row 1:LPS vs. Row 4:Entrectinib+LPS	21.41	17.53	3.888	0.3908	8	8	14.07	168
									Row 1:LPS vs. Row 5:Vehicle	21.41	21.39	0.025	0.3908	8	8	0.09048	168
									Row 1:LPS vs. Row 5:LPS	21.41	17.3	4.113	0.3908	8	8	14.88	168
									Row 1:LPS vs. Row 5:Entrectinib+LPS	21.41	18.34	3.075	0.3908	8	8	11.13	168
									Row 1:LPS vs. Row 6:Vehicle	21.41	21.34	0.075	0.3908	8	8	0.2714	168
									Row 1:LPS vs. Row 6:LPS	21.41	18.65	2.763	0.3908	8	8	9.998	168
									Row 1:LPS vs. Row 6:Entrectinib+LPS	21.41	19.09	2.325	0.3908	8	8	8.415	168
									Row 1:LPS vs. Row 7:Vehicle	21.41	21.34	0.075	0.3908	8	8	0.2714	168
									Row 1:LPS vs. Row 7:LPS	21.41	19.48	1.938	0.3908	8	8	7.012	168
									Row 1:LPS vs. Row 7:Entrectinib+LPS	21.41	20.05	1.362	0.3908	8	8	4.931	168
									Row 1:LPS vs. Row 8:Vehicle	21.41	21.53	-0.1125	0.3908	8	8	0.4072	168
									Row 1:LPS vs. Row 8:LPS	21.41	20.23	1.188	0.3908	8	8	4.298	168
									Row 1:LPS vs. Row 8:Entrectinib+LPS	21.41	21.06	0.35	0.3908	8	8	1.267	168
									Row 1:Entrectinib+LPS vs. Row 2:Vehicle	21.38	20.79	0.5875	0.3908	8	8	2.126	168
									Row 1:Entrectinib+LPS vs. Row 2:LPS	21.38	18.59	2.788	0.3908	8	8	10.09	168
									Row 1:Entrectinib+LPS vs. Row 2:Entrectinib+LPS	21.38	18.79	2.588	0.3908	8	8	9.365	168
									Row 1:Entrectinib+LPS vs. Row 3:Vehicle	21.38	21.14	0.2375	0.3908	8	8	0.8596	168
									Row 1:Entrectinib+LPS vs. Row 3:LPS	21.38	17.1	4.275	0.3908	8	8	15.47	168
									Row 1:Entrectinib+LPS vs. Row 3:Entrectinib+LPS	21.38	17.63	3.75	0.3908	8	8	13.57	168
									Row 1:Entrectinib+LPS vs. Row 4:Vehicle	21.38	21.2	0.175	0.3908	8	8	0.6334	168
									Row 1:Entrectinib+LPS vs. Row 4:LPS	21.38	17.11	4.263	0.3908	8	8	15.43	168
									Row 1:Entrectinib+LPS vs. Row 4:Entrectinib+LPS	21.38	17.53	3.85	0.3908	8	8	13.93	168
									Row 1:Entrectinib+LPS vs. Row 5:Vehicle	21.38	21.39	-0.0125	0.3908	8	8	0.04524	168
									Row 1:Entrectinib+LPS vs. Row 5:LPS	21.38	17.3	4.075	0.3908	8	8	14.75	168
									Row 1:Entrectinib+LPS vs. Row 5:Entrectinib+LPS	21.38	18.34	3.038	0.3908	8	8	10.99	168
									Row 1:Entrectinib+LPS vs. Row 6:Vehicle	21.38	21.34	0.0375	0.3908	8	8	0.1357	168
									Row 1:Entrectinib+LPS vs. Row 6:LPS	21.38	18.65	2.725	0.3908	8	8	9.862	168
									Row 1:Entrectinib+LPS vs. Row 6:Entrectinib+LPS	21.38	19.09	2.287	0.3908	8	8	8.279	168
									Row 1:Entrectinib+LPS vs. Row 7:Vehicle	21.38	21.34	0.0375	0.3908	8	8	0.1357	168
									Row 1:Entrectinib+LPS vs. Row 7:LPS	21.38	19.48	1.9	0.3908	8	8	6.877	168
									Row 1:Entrectinib+LPS vs. Row 7:Entrectinib+LPS	21.38	20.05	1.325	0.3908	8	8	4.795	168
									Row 1:Entrectinib+LPS vs. Row 8:Vehicle	21.38	21.53	-0.15	0.3908	8	8	0.5429	168
									Row 1:Entrectinib+LPS vs. Row 8:LPS	21.38	20.23	1.15	0.3908	8	8	4.162	168
									Row 1:Entrectinib+LPS vs. Row 8:Entrectinib+LPS	21.38	21.06	0.3125	0.3908	8	8	1.131	168
									Row 2:Vehicle vs. Row 2:LPS	20.79	18.59	2.2	0.3908	8	8	7.962	168
									Row 2:Vehicle vs. Row 2:Entrectinib+LPS	20.79	18.79	2	0.3908	8	8	7.238	168
									Row 2:Vehicle vs. Row 3:Vehicle	20.79	21.14	-0.35	0.3908	8	8	1.267	168
									Row 2:Vehicle vs. Row 3:LPS	20.79	17.1	3.688	0.3908	8	8	13.35	168
									Row 2:Vehicle vs. Row 3:Entrectinib+LPS	20.79	17.63	3.163	0.3908	8	8	11.45	168
									Row 2:Vehicle vs. Row 4:Vehicle	20.79	21.2	-0.4125	0.3908	8	8	1.493	168
									Row 2:Vehicle vs. Row 4:LPS	20.79	17.11	3.675	0.3908	8	8	13.3	168
									Row 2:Vehicle vs. Row 4:Entrectinib+LPS	20.79	17.53	3.263	0.3908	8	8	11.81	168
									Row 2:Vehicle vs. Row 5:Vehicle	20.79	21.39	-0.6	0.3908	8	8	2.172	168
									Row 2:Vehicle vs. Row 5:LPS	20.79	17.3	3.488	0.3908	8	8	12.62	168
									Row 2:Vehicle vs. Row 5:Entrectinib+LPS	20.79	18.34	2.45	0.3908	8	8	8.867	168
									Row 2:Vehicle vs. Row 6:Vehicle	20.79	21.34	-0.55	0.3908	8	8	1.991	168
									Row 2:Vehicle vs. Row 6:LPS	20.79	18.65	2.138	0.3908	8	8	7.736	168
									Row 2:Vehicle vs. Row 6:Entrectinib+LPS	20.79	19.09	1.7	0.3908	8	8	6.153	168
									Row 2:Vehicle vs. Row 7:Vehicle	20.79	21.34	-0.55	0.3908	8	8	1.991	168
									Row 2:Vehicle vs. Row 7:LPS	20.79	19.48	1.313	0.3908	8	8	4.75	168
									Row 2:Vehicle vs. Row 7:Entrectinib+LPS	20.79	20.05	0.7375	0.3908	8	8	2.669	168
									Row 2:Vehicle vs. Row 8:Vehicle	20.79	21.53	-0.7375	0.3908	8	8	2.669	168
									Row 2:Vehicle vs. Row 8:LPS	20.79	20.23	0.5625	0.3908	8	8	2.036	168
									Row 2:Vehicle vs. Row 8:Entrectinib+LPS	20.79	21.06	-0.275	0.3908	8	8	0.9953	168
									Row 2:LPS vs. Row 2:Entrectinib+LPS	18.59	18.79	-0.2	0.3908	8	8	0.7238	168
									Row 2:LPS vs. Row 3:Vehicle	18.59	21.14	-2.55	0.3908	8	8	9.229	168
									Row 2:LPS vs. Row 3:LPS	18.59	17.1	1.488	0.3908	8	8	5.384	168
									Row 2:LPS vs. Row 3:Entrectinib+LPS	18.59	17.63	0.9625	0.3908	8	8	3.484	168
									Row 2:LPS vs. Row 4:Vehicle	18.59	21.2	-2.613	0.3908	8	8	9.455	168
									Row 2:LPS vs. Row 4:LPS	18.59	17.11	1.475	0.3908	8	8	5.338	168
									Row 2:LPS vs. Row 4:Entrectinib+LPS	18.59	17.53	1.063	0.3908	8	8	3.845	168
									Row 2:LPS vs. Row 5:Vehicle	18.59	21.39	-2.8	0.3908	8	8	10.13	168
									Row 2:LPS vs. Row 5:LPS	18.59	17.3	1.288	0.3908	8	8	4.66	168
									Row 2:LPS vs. Row 5:Entrectinib+LPS	18.59	18.34	0.25	0.3908	8	8	0.9048	168
									Row 2:LPS vs. Row 6:Vehicle	18.59	21.34	-2.75	0.3908	8	8	9.953	168
									Row 2:LPS vs. Row 6:LPS	18.59	18.65	-0.0625	0.3908	8	8	0.2262	168
									Row 2:LPS vs. Row 6:Entrectinib+LPS	18.59	19.09	-0.5	0.3908	8	8	1.81	168
									Row 2:LPS vs. Row 7:Vehicle	18.59	21.34	-2.75	0.3908	8	8	9.953	168
									Row 2:LPS vs. Row 7:LPS	18.59	19.48	-0.8875	0.3908	8	8	3.212	168
									Row 2:LPS vs. Row 7:Entrectinib+LPS	18.59	20.05	-1.463	0.3908	8	8	5.293	168
									Row 2:LPS vs. Row 8:Vehicle	18.59	21.53	-2.938	0.3908	8	8	10.63	168
									Row 2:LPS vs. Row 8:LPS	18.59	20.23	-1.638	0.3908	8	8	5.926	168
									Row 2:LPS vs. Row 8:Entrectinib+LPS	18.59	21.06	-2.475	0.3908	8	8	8.958	168
									Row 2:Entrectinib+LPS vs. Row 3:Vehicle	18.79	21.14	-2.35	0.3908	8	8	8.505	168
									Row 2:Entrectinib+LPS vs. Row 3:LPS	18.79	17.1	1.688	0.3908	8	8	6.107	168
									Row 2:Entrectinib+LPS vs. Row 3:Entrectinib+LPS	18.79	17.63	1.163	0.3908	8	8	4.207	168
									Row 2:Entrectinib+LPS vs. Row 4:Vehicle	18.79	21.2	-2.413	0.3908	8	8	8.731	168
									Row 2:Entrectinib+LPS vs. Row 4:LPS	18.79	17.11	1.675	0.3908	8	8	6.062	168
									Row 2:Entrectinib+LPS vs. Row 4:Entrectinib+LPS	18.79	17.53	1.263	0.3908	8	8	4.569	168
									Row 2:Entrectinib+LPS vs. Row 5:Vehicle	18.79	21.39	-2.6	0.3908	8	8	9.41	168
									Row 2:Entrectinib+LPS vs. Row 5:LPS	18.79	17.3	1.488	0.3908	8	8	5.384	168
									Row 2:Entrectinib+LPS vs. Row 5:Entrectinib+LPS	18.79	18.34	0.45	0.3908	8	8	1.629	168
									Row 2:Entrectinib+LPS vs. Row 6:Vehicle	18.79	21.34	-2.55	0.3908	8	8	9.229	168
									Row 2:Entrectinib+LPS vs. Row 6:LPS	18.79	18.65	0.1375	0.3908	8	8	0.4976	168
									Row 2:Entrectinib+LPS vs. Row 6:Entrectinib+LPS	18.79	19.09	-0.3	0.3908	8	8	1.086	168
									Row 2:Entrectinib+LPS vs. Row 7:Vehicle	18.79	21.34	-2.55	0.3908	8	8	9.229	168
									Row 2:Entrectinib+LPS vs. Row 7:LPS	18.79	19.48	-0.6875	0.3908	8	8	2.488	168
									Row 2:Entrectinib+LPS vs. Row 7:Entrectinib+LPS	18.79	20.05	-1.263	0.3908	8	8	4.569	168
									Row 2:Entrectinib+LPS vs. Row 8:Vehicle	18.79	21.53	-2.738	0.3908	8	8	9.908	168
									Row 2:Entrectinib+LPS vs. Row 8:LPS	18.79	20.23	-1.438	0.3908	8	8	5.203	168
									Row 2:Entrectinib+LPS vs. Row 8:Entrectinib+LPS	18.79	21.06	-2.275	0.3908	8	8	8.234	168
									Row 3:Vehicle vs. Row 3:LPS	21.14	17.1	4.038	0.3908	8	8	14.61	168
									Row 3:Vehicle vs. Row 3:Entrectinib+LPS	21.14	17.63	3.513	0.3908	8	8	12.71	168
									Row 3:Vehicle vs. Row 4:Vehicle	21.14	21.2	-0.0625	0.3908	8	8	0.2262	168
									Row 3:Vehicle vs. Row 4:LPS	21.14	17.11	4.025	0.3908	8	8	14.57	168
									Row 3:Vehicle vs. Row 4:Entrectinib+LPS	21.14	17.53	3.613	0.3908	8	8	13.07	168
									Row 3:Vehicle vs. Row 5:Vehicle	21.14	21.39	-0.25	0.3908	8	8	0.9048	168
									Row 3:Vehicle vs. Row 5:LPS	21.14	17.3	3.838	0.3908	8	8	13.89	168
									Row 3:Vehicle vs. Row 5:Entrectinib+LPS	21.14	18.34	2.8	0.3908	8	8	10.13	168
									Row 3:Vehicle vs. Row 6:Vehicle	21.14	21.34	-0.2	0.3908	8	8	0.7238	168
									Row 3:Vehicle vs. Row 6:LPS	21.14	18.65	2.488	0.3908	8	8	9.003	168
									Row 3:Vehicle vs. Row 6:Entrectinib+LPS	21.14	19.09	2.05	0.3908	8	8	7.419	168
									Row 3:Vehicle vs. Row 7:Vehicle	21.14	21.34	-0.2	0.3908	8	8	0.7238	168
									Row 3:Vehicle vs. Row 7:LPS	21.14	19.48	1.663	0.3908	8	8	6.017	168
									Row 3:Vehicle vs. Row 7:Entrectinib+LPS	21.14	20.05	1.088	0.3908	8	8	3.936	168
									Row 3:Vehicle vs. Row 8:Vehicle	21.14	21.53	-0.3875	0.3908	8	8	1.402	168
									Row 3:Vehicle vs. Row 8:LPS	21.14	20.23	0.9125	0.3908	8	8	3.303	168
									Row 3:Vehicle vs. Row 8:Entrectinib+LPS	21.14	21.06	0.075	0.3908	8	8	0.2714	168
									Row 3:LPS vs. Row 3:Entrectinib+LPS	17.1	17.63	-0.525	0.3908	8	8	1.9	168
									Row 3:LPS vs. Row 4:Vehicle	17.1	21.2	-4.1	0.3908	8	8	14.84	168
									Row 3:LPS vs. Row 4:LPS	17.1	17.11	-0.0125	0.3908	8	8	0.04524	168
									Row 3:LPS vs. Row 4:Entrectinib+LPS	17.1	17.53	-0.425	0.3908	8	8	1.538	168
									Row 3:LPS vs. Row 5:Vehicle	17.1	21.39	-4.288	0.3908	8	8	15.52	168
									Row 3:LPS vs. Row 5:LPS	17.1	17.3	-0.2	0.3908	8	8	0.7238	168
									Row 3:LPS vs. Row 5:Entrectinib+LPS	17.1	18.34	-1.238	0.3908	8	8	4.479	168
									Row 3:LPS vs. Row 6:Vehicle	17.1	21.34	-4.238	0.3908	8	8	15.34	168
									Row 3:LPS vs. Row 6:LPS	17.1	18.65	-1.55	0.3908	8	8	5.61	168
									Row 3:LPS vs. Row 6:Entrectinib+LPS	17.1	19.09	-1.988	0.3908	8	8	7.193	168
									Row 3:LPS vs. Row 7:Vehicle	17.1	21.34	-4.238	0.3908	8	8	15.34	168
									Row 3:LPS vs. Row 7:LPS	17.1	19.48	-2.375	0.3908	8	8	8.596	168
									Row 3:LPS vs. Row 7:Entrectinib+LPS	17.1	20.05	-2.95	0.3908	8	8	10.68	168
									Row 3:LPS vs. Row 8:Vehicle	17.1	21.53	-4.425	0.3908	8	8	16.02	168
									Row 3:LPS vs. Row 8:LPS	17.1	20.23	-3.125	0.3908	8	8	11.31	168
									Row 3:LPS vs. Row 8:Entrectinib+LPS	17.1	21.06	-3.963	0.3908	8	8	14.34	168
									Row 3:Entrectinib+LPS vs. Row 4:Vehicle	17.63	21.2	-3.575	0.3908	8	8	12.94	168
									Row 3:Entrectinib+LPS vs. Row 4:LPS	17.63	17.11	0.5125	0.3908	8	8	1.855	168
									Row 3:Entrectinib+LPS vs. Row 4:Entrectinib+LPS	17.63	17.53	0.1	0.3908	8	8	0.3619	168
									Row 3:Entrectinib+LPS vs. Row 5:Vehicle	17.63	21.39	-3.763	0.3908	8	8	13.62	168
									Row 3:Entrectinib+LPS vs. Row 5:LPS	17.63	17.3	0.325	0.3908	8	8	1.176	168
									Row 3:Entrectinib+LPS vs. Row 5:Entrectinib+LPS	17.63	18.34	-0.7125	0.3908	8	8	2.579	168
									Row 3:Entrectinib+LPS vs. Row 6:Vehicle	17.63	21.34	-3.713	0.3908	8	8	13.44	168
									Row 3:Entrectinib+LPS vs. Row 6:LPS	17.63	18.65	-1.025	0.3908	8	8	3.71	168
									Row 3:Entrectinib+LPS vs. Row 6:Entrectinib+LPS	17.63	19.09	-1.463	0.3908	8	8	5.293	168
									Row 3:Entrectinib+LPS vs. Row 7:Vehicle	17.63	21.34	-3.713	0.3908	8	8	13.44	168
									Row 3:Entrectinib+LPS vs. Row 7:LPS	17.63	19.48	-1.85	0.3908	8	8	6.696	168
									Row 3:Entrectinib+LPS vs. Row 7:Entrectinib+LPS	17.63	20.05	-2.425	0.3908	8	8	8.777	168
									Row 3:Entrectinib+LPS vs. Row 8:Vehicle	17.63	21.53	-3.9	0.3908	8	8	14.11	168
									Row 3:Entrectinib+LPS vs. Row 8:LPS	17.63	20.23	-2.6	0.3908	8	8	9.41	168
									Row 3:Entrectinib+LPS vs. Row 8:Entrectinib+LPS	17.63	21.06	-3.438	0.3908	8	8	12.44	168
									Row 4:Vehicle vs. Row 4:LPS	21.2	17.11	4.088	0.3908	8	8	14.79	168
									Row 4:Vehicle vs. Row 4:Entrectinib+LPS	21.2	17.53	3.675	0.3908	8	8	13.3	168
									Row 4:Vehicle vs. Row 5:Vehicle	21.2	21.39	-0.1875	0.3908	8	8	0.6786	168
									Row 4:Vehicle vs. Row 5:LPS	21.2	17.3	3.9	0.3908	8	8	14.11	168
									Row 4:Vehicle vs. Row 5:Entrectinib+LPS	21.2	18.34	2.863	0.3908	8	8	10.36	168
									Row 4:Vehicle vs. Row 6:Vehicle	21.2	21.34	-0.1375	0.3908	8	8	0.4976	168
									Row 4:Vehicle vs. Row 6:LPS	21.2	18.65	2.55	0.3908	8	8	9.229	168
									Row 4:Vehicle vs. Row 6:Entrectinib+LPS	21.2	19.09	2.113	0.3908	8	8	7.646	168
									Row 4:Vehicle vs. Row 7:Vehicle	21.2	21.34	-0.1375	0.3908	8	8	0.4976	168
									Row 4:Vehicle vs. Row 7:LPS	21.2	19.48	1.725	0.3908	8	8	6.243	168
									Row 4:Vehicle vs. Row 7:Entrectinib+LPS	21.2	20.05	1.15	0.3908	8	8	4.162	168
									Row 4:Vehicle vs. Row 8:Vehicle	21.2	21.53	-0.325	0.3908	8	8	1.176	168
									Row 4:Vehicle vs. Row 8:LPS	21.2	20.23	0.975	0.3908	8	8	3.529	168
									Row 4:Vehicle vs. Row 8:Entrectinib+LPS	21.2	21.06	0.1375	0.3908	8	8	0.4976	168
									Row 4:LPS vs. Row 4:Entrectinib+LPS	17.11	17.53	-0.4125	0.3908	8	8	1.493	168
									Row 4:LPS vs. Row 5:Vehicle	17.11	21.39	-4.275	0.3908	8	8	15.47	168
									Row 4:LPS vs. Row 5:LPS	17.11	17.3	-0.1875	0.3908	8	8	0.6786	168
									Row 4:LPS vs. Row 5:Entrectinib+LPS	17.11	18.34	-1.225	0.3908	8	8	4.434	168
									Row 4:LPS vs. Row 6:Vehicle	17.11	21.34	-4.225	0.3908	8	8	15.29	168
									Row 4:LPS vs. Row 6:LPS	17.11	18.65	-1.538	0.3908	8	8	5.565	168
									Row 4:LPS vs. Row 6:Entrectinib+LPS	17.11	19.09	-1.975	0.3908	8	8	7.148	168
									Row 4:LPS vs. Row 7:Vehicle	17.11	21.34	-4.225	0.3908	8	8	15.29	168
									Row 4:LPS vs. Row 7:LPS	17.11	19.48	-2.363	0.3908	8	8	8.55	168
									Row 4:LPS vs. Row 7:Entrectinib+LPS	17.11	20.05	-2.938	0.3908	8	8	10.63	168
									Row 4:LPS vs. Row 8:Vehicle	17.11	21.53	-4.413	0.3908	8	8	15.97	168
									Row 4:LPS vs. Row 8:LPS	17.11	20.23	-3.113	0.3908	8	8	11.26	168
									Row 4:LPS vs. Row 8:Entrectinib+LPS	17.11	21.06	-3.95	0.3908	8	8	14.3	168
									Row 4:Entrectinib+LPS vs. Row 5:Vehicle	17.53	21.39	-3.863	0.3908	8	8	13.98	168
									Row 4:Entrectinib+LPS vs. Row 5:LPS	17.53	17.3	0.225	0.3908	8	8	0.8143	168
									Row 4:Entrectinib+LPS vs. Row 5:Entrectinib+LPS	17.53	18.34	-0.8125	0.3908	8	8	2.941	168
									Row 4:Entrectinib+LPS vs. Row 6:Vehicle	17.53	21.34	-3.813	0.3908	8	8	13.8	168
									Row 4:Entrectinib+LPS vs. Row 6:LPS	17.53	18.65	-1.125	0.3908	8	8	4.072	168
									Row 4:Entrectinib+LPS vs. Row 6:Entrectinib+LPS	17.53	19.09	-1.563	0.3908	8	8	5.655	168
									Row 4:Entrectinib+LPS vs. Row 7:Vehicle	17.53	21.34	-3.813	0.3908	8	8	13.8	168
									Row 4:Entrectinib+LPS vs. Row 7:LPS	17.53	19.48	-1.95	0.3908	8	8	7.057	168
									Row 4:Entrectinib+LPS vs. Row 7:Entrectinib+LPS	17.53	20.05	-2.525	0.3908	8	8	9.139	168
									Row 4:Entrectinib+LPS vs. Row 8:Vehicle	17.53	21.53	-4	0.3908	8	8	14.48	168
									Row 4:Entrectinib+LPS vs. Row 8:LPS	17.53	20.23	-2.7	0.3908	8	8	9.772	168
									Row 4:Entrectinib+LPS vs. Row 8:Entrectinib+LPS	17.53	21.06	-3.538	0.3908	8	8	12.8	168
									Row 5:Vehicle vs. Row 5:LPS	21.39	17.3	4.088	0.3908	8	8	14.79	168
									Row 5:Vehicle vs. Row 5:Entrectinib+LPS	21.39	18.34	3.05	0.3908	8	8	11.04	168
									Row 5:Vehicle vs. Row 6:Vehicle	21.39	21.34	0.05	0.3908	8	8	0.181	168
									Row 5:Vehicle vs. Row 6:LPS	21.39	18.65	2.738	0.3908	8	8	9.908	168
									Row 5:Vehicle vs. Row 6:Entrectinib+LPS	21.39	19.09	2.3	0.3908	8	8	8.324	168
									Row 5:Vehicle vs. Row 7:Vehicle	21.39	21.34	0.05	0.3908	8	8	0.181	168
									Row 5:Vehicle vs. Row 7:LPS	21.39	19.48	1.913	0.3908	8	8	6.922	168
									Row 5:Vehicle vs. Row 7:Entrectinib+LPS	21.39	20.05	1.337	0.3908	8	8	4.841	168
									Row 5:Vehicle vs. Row 8:Vehicle	21.39	21.53	-0.1375	0.3908	8	8	0.4976	168
									Row 5:Vehicle vs. Row 8:LPS	21.39	20.23	1.163	0.3908	8	8	4.207	168
									Row 5:Vehicle vs. Row 8:Entrectinib+LPS	21.39	21.06	0.325	0.3908	8	8	1.176	168
									Row 5:LPS vs. Row 5:Entrectinib+LPS	17.3	18.34	-1.038	0.3908	8	8	3.755	168
									Row 5:LPS vs. Row 6:Vehicle	17.3	21.34	-4.038	0.3908	8	8	14.61	168
									Row 5:LPS vs. Row 6:LPS	17.3	18.65	-1.35	0.3908	8	8	4.886	168
									Row 5:LPS vs. Row 6:Entrectinib+LPS	17.3	19.09	-1.788	0.3908	8	8	6.469	168
									Row 5:LPS vs. Row 7:Vehicle	17.3	21.34	-4.038	0.3908	8	8	14.61	168
									Row 5:LPS vs. Row 7:LPS	17.3	19.48	-2.175	0.3908	8	8	7.872	168
									Row 5:LPS vs. Row 7:Entrectinib+LPS	17.3	20.05	-2.75	0.3908	8	8	9.953	168
									Row 5:LPS vs. Row 8:Vehicle	17.3	21.53	-4.225	0.3908	8	8	15.29	168
									Row 5:LPS vs. Row 8:LPS	17.3	20.23	-2.925	0.3908	8	8	10.59	168
									Row 5:LPS vs. Row 8:Entrectinib+LPS	17.3	21.06	-3.763	0.3908	8	8	13.62	168
									Row 5:Entrectinib+LPS vs. Row 6:Vehicle	18.34	21.34	-3	0.3908	8	8	10.86	168
									Row 5:Entrectinib+LPS vs. Row 6:LPS	18.34	18.65	-0.3125	0.3908	8	8	1.131	168
									Row 5:Entrectinib+LPS vs. Row 6:Entrectinib+LPS	18.34	19.09	-0.75	0.3908	8	8	2.714	168
									Row 5:Entrectinib+LPS vs. Row 7:Vehicle	18.34	21.34	-3	0.3908	8	8	10.86	168
									Row 5:Entrectinib+LPS vs. Row 7:LPS	18.34	19.48	-1.138	0.3908	8	8	4.117	168
									Row 5:Entrectinib+LPS vs. Row 7:Entrectinib+LPS	18.34	20.05	-1.713	0.3908	8	8	6.198	168
									Row 5:Entrectinib+LPS vs. Row 8:Vehicle	18.34	21.53	-3.188	0.3908	8	8	11.54	168
									Row 5:Entrectinib+LPS vs. Row 8:LPS	18.34	20.23	-1.888	0.3908	8	8	6.831	168
									Row 5:Entrectinib+LPS vs. Row 8:Entrectinib+LPS	18.34	21.06	-2.725	0.3908	8	8	9.862	168
									Row 6:Vehicle vs. Row 6:LPS	21.34	18.65	2.688	0.3908	8	8	9.727	168
									Row 6:Vehicle vs. Row 6:Entrectinib+LPS	21.34	19.09	2.25	0.3908	8	8	8.143	168
									Row 6:Vehicle vs. Row 7:Vehicle	21.34	21.34	0	0.3908	8	8	0	168
									Row 6:Vehicle vs. Row 7:LPS	21.34	19.48	1.863	0.3908	8	8	6.741	168
									Row 6:Vehicle vs. Row 7:Entrectinib+LPS	21.34	20.05	1.287	0.3908	8	8	4.66	168
									Row 6:Vehicle vs. Row 8:Vehicle	21.34	21.53	-0.1875	0.3908	8	8	0.6786	168
									Row 6:Vehicle vs. Row 8:LPS	21.34	20.23	1.113	0.3908	8	8	4.026	168
									Row 6:Vehicle vs. Row 8:Entrectinib+LPS	21.34	21.06	0.275	0.3908	8	8	0.9953	168
									Row 6:LPS vs. Row 6:Entrectinib+LPS	18.65	19.09	-0.4375	0.3908	8	8	1.583	168
									Row 6:LPS vs. Row 7:Vehicle	18.65	21.34	-2.688	0.3908	8	8	9.727	168
									Row 6:LPS vs. Row 7:LPS	18.65	19.48	-0.825	0.3908	8	8	2.986	168
									Row 6:LPS vs. Row 7:Entrectinib+LPS	18.65	20.05	-1.4	0.3908	8	8	5.067	168
									Row 6:LPS vs. Row 8:Vehicle	18.65	21.53	-2.875	0.3908	8	8	10.41	168
									Row 6:LPS vs. Row 8:LPS	18.65	20.23	-1.575	0.3908	8	8	5.7	168
									Row 6:LPS vs. Row 8:Entrectinib+LPS	18.65	21.06	-2.413	0.3908	8	8	8.731	168
									Row 6:Entrectinib+LPS vs. Row 7:Vehicle	19.09	21.34	-2.25	0.3908	8	8	8.143	168
									Row 6:Entrectinib+LPS vs. Row 7:LPS	19.09	19.48	-0.3875	0.3908	8	8	1.402	168
									Row 6:Entrectinib+LPS vs. Row 7:Entrectinib+LPS	19.09	20.05	-0.9625	0.3908	8	8	3.484	168
									Row 6:Entrectinib+LPS vs. Row 8:Vehicle	19.09	21.53	-2.438	0.3908	8	8	8.822	168
									Row 6:Entrectinib+LPS vs. Row 8:LPS	19.09	20.23	-1.138	0.3908	8	8	4.117	168
									Row 6:Entrectinib+LPS vs. Row 8:Entrectinib+LPS	19.09	21.06	-1.975	0.3908	8	8	7.148	168
									Row 7:Vehicle vs. Row 7:LPS	21.34	19.48	1.863	0.3908	8	8	6.741	168
									Row 7:Vehicle vs. Row 7:Entrectinib+LPS	21.34	20.05	1.288	0.3908	8	8	4.66	168
									Row 7:Vehicle vs. Row 8:Vehicle	21.34	21.53	-0.1875	0.3908	8	8	0.6786	168
									Row 7:Vehicle vs. Row 8:LPS	21.34	20.23	1.113	0.3908	8	8	4.026	168
									Row 7:Vehicle vs. Row 8:Entrectinib+LPS	21.34	21.06	0.275	0.3908	8	8	0.9953	168
									Row 7:LPS vs. Row 7:Entrectinib+LPS	19.48	20.05	-0.575	0.3908	8	8	2.081	168
									Row 7:LPS vs. Row 8:Vehicle	19.48	21.53	-2.05	0.3908	8	8	7.419	168
									Row 7:LPS vs. Row 8:LPS	19.48	20.23	-0.75	0.3908	8	8	2.714	168
									Row 7:LPS vs. Row 8:Entrectinib+LPS	19.48	21.06	-1.588	0.3908	8	8	5.746	168
									Row 7:Entrectinib+LPS vs. Row 8:Vehicle	20.05	21.53	-1.475	0.3908	8	8	5.338	168
									Row 7:Entrectinib+LPS vs. Row 8:LPS	20.05	20.23	-0.175	0.3908	8	8	0.6334	168
									Row 7:Entrectinib+LPS vs. Row 8:Entrectinib+LPS	20.05	21.06	-1.012	0.3908	8	8	3.664	168
									Row 8:Vehicle vs. Row 8:LPS	21.53	20.23	1.3	0.3908	8	8	4.705	168
									Row 8:Vehicle vs. Row 8:Entrectinib+LPS	21.53	21.06	0.4625	0.3908	8	8	1.674	168
									Row 8:LPS vs. Row 8:Entrectinib+LPS	20.23	21.06	-0.8375	0.3908	8	8	3.031	168
Fig. 7C Number of Total Entry	Ordinary one-way ANOVA								Ordinary one-way ANOVA
	Table Analyzed	NOR training							Number of families	1
	Data sets analyzed	A-C							Number of comparisons per family	3
									Alpha	0.05
	ANOVA summary
	F	3.13							Tukey's multiple comparisons test	Mean Diff.	95.00% CI of diff.	Significant?	Summary	Adjusted P Value
	P value	0.0669							Con vs. LPS	5.75	-0.4620 to 11.96	No	ns	0.0726	A-B
	P value summary	ns							Con vs. Column C	5	-1.212 to 11.21	No	ns	0.1287	A-C
	Significant diff. among means (P < 0.05)?	No							LPS vs. Column C	-0.75	-6.501 to 5.001	No	ns	0.9415	B-C
	R square	0.2478
									Test details	Mean 1	Mean 2	Mean Diff.	SE of diff.	n1	n2	q	DF
	Brown-Forsythe test								Con vs. LPS	29	23.25	5.75	2.445	6	8	3.326	19
	F (DFn, DFd)	0.4872 (2, 19)							Con vs. Column C	29	24	5	2.445	6	8	2.892	19
	P value	0.6218							LPS vs. Column C	23.25	24	-0.75	2.264	8	8	0.4685	19
	P value summary	ns
	Are SDs significantly different (P < 0.05)?	No
	Bartlett's test
	Bartlett's statistic (corrected)	1.171
	P value	0.5568
	P value summary	ns
	Are SDs significantly different (P < 0.05)?	No
	ANOVA table	SS	DF	MS	F (DFn, DFd)	P value
	Treatment (between columns)	128.3	2	64.16	F (2, 19) = 3.130	P=0.0669
	Residual (within columns)	389.5	19	20.5
	Total	517.8	21
	Data summary
	Number of treatments (columns)	3
	Number of values (total)	22
Fig. 7C Spontaneous Alteration (%)	Ordinary one-way ANOVA								Ordinary one-way ANOVA
	Table Analyzed	Spontaneous Alternation							Number of families	1
	Data sets analyzed	A-C							Number of comparisons per family	3
									Alpha	0.05
	ANOVA summary
	F	9.939							Tukey's multiple comparisons test	Mean diff.	95.00% CI of diff.	Below threshold?	Summary	Adjusted P Value
	P value	0.0011							Con vs. LPS	18.06	7.680 to 28.43	Yes	***	0.0008	A-B
	P value summary	**							Con vs. LPS +Ent	8.386	-1.988 to 18.76	No	ns	0.1267	A-C
	Significant diff. among means (P < 0.05)?	Yes							LPS vs. LPS +Ent	-9.669	-19.27 to -0.06376	Yes	*	0.0483	B-C
	R squared	0.5113
									Test details	Mean 1	Mean 2	Mean diff.	SE of diff.	n1	n2	q	DF
	Brown-Forsythe test								Con vs. LPS	75.36	57.3	18.06	4.084	6	8	6.252	19
	F (DFn, DFd)	2.590 (2, 19)							Con vs. LPS +Ent	75.36	66.97	8.386	4.084	6	8	2.904	19
	P value	0.1012							LPS vs. LPS +Ent	57.3	66.97	-9.669	3.781	8	8	3.617	19
	P value summary	ns
	Are SDs significantly different (P < 0.05)?	No
	Bartlett's test
	Bartlett's statistic (corrected)	2.984
	P value	0.2249
	P value summary	ns
	Are SDs significantly different (P < 0.05)?	No
	ANOVA table	SS	DF	MS	F (DFn, DFd)	P value
	Treatment (between columns)	1137	2	568.3	F (2, 19) = 9.939	P=0.0011
	Residual (within columns)	1086	19	57.18
	Total	2223	21
	Data summary
	Number of treatments (columns)	3
	Number of values (total)	22
Fig. 7D Object Preference (%)	Ordinary one-way ANOVA								Ordinary one-way ANOVA
Training	Table Analyzed	NOR training							Number of families	1
	Data sets analyzed	A-C							Number of comparisons per family	3
									Alpha	0.05
	ANOVA summary
	F	0.003098							Tukey's multiple comparisons test	Mean diff.	95.00% CI of diff.	Below threshold?	Summary	Adjusted P Value
	P value	0.9969							Con vs. LPS	-0.5033	-19.97 to 18.96	No	ns	0.9976	A-B
	P value summary	ns							Con vs. LPS +Ent	-0.01499	-19.48 to 19.45	No	ns	>0.9999	A-C
	Significant diff. among means (P < 0.05)?	No							LPS vs. LPS +Ent	0.4884	-17.53 to 18.51	No	ns	0.9974	B-C
	R squared	0.000326
									Test details	Mean 1	Mean 2	Mean diff.	SE of diff.	n1	n2	q	DF
	Brown-Forsythe test								Con vs. LPS	54.71	55.21	-0.5033	7.662	6	8	0.09291	19
	F (DFn, DFd)	0.5424 (2, 19)							Con vs. LPS +Ent	54.71	54.72	-0.01499	7.662	6	8	0.002766	19
	P value	0.5901							LPS vs. LPS +Ent	55.21	54.72	0.4884	7.093	8	8	0.09737	19
	P value summary	ns
	Are SDs significantly different (P < 0.05)?	No
	Bartlett's test
	Bartlett's statistic (corrected)	1.03
	P value	0.5976
	P value summary	ns
	Are SDs significantly different (P < 0.05)?	No
	ANOVA table	SS	DF	MS	F (DFn, DFd)	P value
	Treatment (between columns)	1.247	2	0.6235	F (2, 19) = 0.003098	P=0.9969
	Residual (within columns)	3824	19	201.3
	Total	3825	21
	Data summary
	Number of treatments (columns)	3
	Number of values (total)	22
Fig. 7D Object Preference (%)	Ordinary one-way ANOVA								Ordinary one-way ANOVA
Test	Table Analyzed	NOR training							Number of families	1
	Data sets analyzed	A-C							Number of comparisons per family	3
									Alpha	0.05
	ANOVA summary
	F	7.447							Tukey's multiple comparisons test	Mean Diff.	95.00% CI of diff.	Significant?	Summary	Adjusted P Value
	P value	0.0041							Con vs. LPS	13.72	0.7903 to 26.64	Yes	*	0.0365	A-B
	P value summary	**							Con vs. Column C	-3.694	-16.62 to 9.233	No	ns	0.7514	A-C
	Significant diff. among means (P < 0.05)?	Yes							LPS vs. Column C	-17.41	-29.38 to -5.443	Yes	**	0.0042	B-C
	R square	0.4394
									Test details	Mean 1	Mean 2	Mean Diff.	SE of diff.	n1	n2	q	DF
	Brown-Forsythe test								Con vs. LPS	78.71	64.99	13.72	5.088	6	8	3.812	19
	F (DFn, DFd)	2.600 (2, 19)							Con vs. Column C	78.71	82.4	-3.694	5.088	6	8	1.027	19
	P value	0.1005							LPS vs. Column C	64.99	82.4	-17.41	4.711	8	8	5.227	19
	P value summary	ns
	Are SDs significantly different (P < 0.05)?	No
	Bartlett's test
	Bartlett's statistic (corrected)	5.066
	P value	0.0794
	P value summary	ns
	Are SDs significantly different (P < 0.05)?	No
	ANOVA table	SS	DF	MS	F (DFn, DFd)	P value
	Treatment (between columns)	1322	2	661.1	F (2, 19) = 7.447	P=0.0041
	Residual (within columns)	1687	19	88.77
	Total	3009	21
	Data summary
	Number of treatments (columns)	3
	Number of values (total)	22
Fig. 7E p-TRK / TRK	Ordinary one-way ANOVA								Ordinary one-way ANOVA
	Table Analyzed	pTRK-2							Number of families	1
	Data sets analyzed	A-C							Number of comparisons per family	3
									Alpha	0.05
	ANOVA summary
	F	22.28							Tukey's multiple comparisons test	Mean Diff.	95.00% CI of diff.	Significant?	Summary	Adjusted P Value
	P value	<0.0001							Con vs. LPS	-0.2495	-0.3738 to -0.1252	Yes	***	0.0001	A-B
	P value summary	****							Con vs. Column C	0.06133	-0.06299 to 0.1856	No	ns	0.4418	A-C
	Significant diff. among means (P < 0.05)?	Yes							LPS vs. Column C	0.3108	0.1865 to 0.4351	Yes	****	<0.0001	B-C
	R square	0.6797
									Test details	Mean 1	Mean 2	Mean Diff.	SE of diff.	n1	n2	q	DF
	Brown-Forsythe test								Con vs. LPS	1	1.249	-0.2495	0.04932	8	8	7.154	21
	F (DFn, DFd)	0.04699 (2, 21)							Con vs. Column C	1	0.9387	0.06133	0.04932	8	8	1.758	21
	P value	0.9542							LPS vs. Column C	1.249	0.9387	0.3108	0.04932	8	8	8.912	21
	P value summary	ns
	Are SDs significantly different (P < 0.05)?	No
	Bartlett's test
	Bartlett's statistic (corrected)	0.2241
	P value	0.894
	P value summary	ns
	Are SDs significantly different (P < 0.05)?	No
	ANOVA table	SS	DF	MS	F (DFn, DFd)	P value
	Treatment (between columns)	0.4336	2	0.2168	F (2, 21) = 22.28	P<0.0001
	Residual (within columns)	0.2043	21	0.00973
	Total	0.638	23
	Data summary
	Number of treatments (columns)	3
	Number of values (total)	24
Fig. 7F PSD95 / β-actin	Ordinary one-way ANOVA								Ordinary one-way ANOVA
	Table Analyzed	pTRK-2							Number of families	1
	Data sets analyzed	A-C							Number of comparisons per family	3
									Alpha	0.05
	ANOVA summary
	F	18.62							Tukey's multiple comparisons test	Mean Diff.	95.00% CI of diff.	Below threshold?	Summary	Adjusted P Value
	P value	<0.0001							Con vs. LPS	0.2824	0.1601 to 0.4047	Yes	****	<0.0001	A-B
	P value summary	****							Con vs. LPS +Ent	0.06398	-0.05832 to 0.1863	No	ns	0.4009	A-C
	Significant diff. among means (P < 0.05)?	Yes							LPS vs. LPS +Ent	-0.2184	-0.3407 to -0.09609	Yes	***	0.0006	B-C
	R squared	0.6394
									Test details	Mean 1	Mean 2	Mean Diff.	SE of diff.	n1	n2	q	DF
	Brown-Forsythe test								Con vs. LPS	1	0.7176	0.2824	0.04852	8	8	8.23	21
	F (DFn, DFd)	4.529 (2, 21)							Con vs. LPS +Ent	1	0.936	0.06398	0.04852	8	8	1.865	21
	P value	0.0232							LPS vs. LPS +Ent	0.7176	0.936	-0.2184	0.04852	8	8	6.365	21
	P value summary	*
	Are SDs significantly different (P < 0.05)?	Yes
	Bartlett's test
	Bartlett's statistic (corrected)	16.56
	P value	0.0003
	P value summary	***
	Are SDs significantly different (P < 0.05)?	Yes
	ANOVA table	SS	DF	MS	F (DFn, DFd)	P value
	Treatment (between columns)	0.3507	2	0.1754	F (2, 21) = 18.62	P<0.0001
	Residual (within columns)	0.1978	21	0.009418
	Total	0.5485	23
	Data summary
	Number of treatments (columns)	3
	Number of values (total)	24
Fig. 7F SYP / β-actin	Ordinary one-way ANOVA								Ordinary one-way ANOVA
	Table Analyzed	pTRK-2							Number of families	1
	Data sets analyzed	A-C							Number of comparisons per family	3
									Alpha	0.05
	ANOVA summary
	F	24.15							Tukey's multiple comparisons test	Mean Diff.	95.00% CI of diff.	Below threshold?	Summary	Adjusted P Value
	P value	<0.0001							Con vs. LPS	0.2399	0.1384 to 0.3415	Yes	****	<0.0001	A-B
	P value summary	****							Con vs. LPS +Ent	-0.005198	-0.1068 to 0.09639	No	ns	0.9909	A-C
	Significant diff. among means (P < 0.05)?	Yes							LPS vs. LPS +Ent	-0.2451	-0.3467 to -0.1436	Yes	****	<0.0001	B-C
	R squared	0.697
									Test details	Mean 1	Mean 2	Mean Diff.	SE of diff.	n1	n2	q	DF
	Brown-Forsythe test								Con vs. LPS	1	0.7601	0.2399	0.0403	8	8	8.42	21
	F (DFn, DFd)	0.6634 (2, 21)							Con vs. LPS +Ent	1	1.005	-0.005198	0.0403	8	8	0.1824	21
	P value	0.5256							LPS vs. LPS +Ent	0.7601	1.005	-0.2451	0.0403	8	8	8.602	21
	P value summary	ns
	Are SDs significantly different (P < 0.05)?	No
	Bartlett's test
	Bartlett's statistic (corrected)	1.423
	P value	0.491
	P value summary	ns
	Are SDs significantly different (P < 0.05)?	No
	ANOVA table	SS	DF	MS	F (DFn, DFd)	P value
	Treatment (between columns)	0.3139	2	0.1569	F (2, 21) = 24.15	P<0.0001
	Residual (within columns)	0.1364	21	0.006497
	Total	0.4503	23
	Data summary
	Number of treatments (columns)	3
	Number of values (total)	24
Fig. 7H Body Weight (g)	2way ANOVA								2way ANOVA
	Table Analyzed	Data 1							Within each row, compare columns (simple effects within rows)
	Two-way ANOVA	Ordinary							Number of families	16
	Alpha	0.05							Number of comparisons per family	3
									Alpha	0.05
	Source of Variation	% of total variation	P value	P value summary	Significant?
	Interaction	18.06	<0.0001	****	Yes				Tukey's multiple comparisons test	Mean Diff.	95.00% CI of diff.	Significant?	Summary	Adjusted P Value
	Row Factor	49.49	<0.0001	****	Yes
	Column Factor	8.81	<0.0001	****	Yes				Row 1
									Vehicle vs. LPS	-0.6625	-1.480 to 0.1545	No	ns	0.1377
	ANOVA table	SS (Type III)	DF	MS	F (DFn, DFd)	P value			Vehicle vs. Entrectinib+LPS	-0.4597	-1.254 to 0.3343	No	ns	0.3617
	Interaction	137.7	30	4.591	F (30, 352) = 9.525	P<0.0001			LPS vs. Entrectinib+LPS	0.2028	-0.5912 to 0.9968	No	ns	0.8196
	Row Factor	377.4	15	25.16	F (15, 352) = 52.20	P<0.0001
	Column Factor	67.18	2	33.59	F (2, 352) = 69.69	P<0.0001			Row 2
	Residual	169.7	352	0.482					Vehicle vs. LPS	1.6	0.7830 to 2.417	Yes	****	<0.0001
									Vehicle vs. Entrectinib+LPS	1.281	0.4866 to 2.075	Yes	***	0.0005
									LPS vs. Entrectinib+LPS	-0.3194	-1.113 to 0.4746	No	ns	0.6109
									Row 3
									Vehicle vs. LPS	3.237	2.420 to 4.055	Yes	****	<0.0001
									Vehicle vs. Entrectinib+LPS	2.346	1.552 to 3.140	Yes	****	<0.0001
									LPS vs. Entrectinib+LPS	-0.8917	-1.686 to -0.09767	Yes	*	0.0233
									Row 4
									Vehicle vs. LPS	3.238	2.420 to 4.055	Yes	****	<0.0001
									Vehicle vs. Entrectinib+LPS	2.783	1.989 to 3.577	Yes	****	<0.0001
									LPS vs. Entrectinib+LPS	-0.4542	-1.248 to 0.3398	No	ns	0.3706
									Row 5
									Vehicle vs. LPS	2.863	2.045 to 3.680	Yes	****	<0.0001
									Vehicle vs. Entrectinib+LPS	2.029	1.235 to 2.823	Yes	****	<0.0001
									LPS vs. Entrectinib+LPS	-0.8333	-1.627 to -0.03933	Yes	*	0.0371
									Row 6
									Vehicle vs. LPS	2.462	1.645 to 3.280	Yes	****	<0.0001
									Vehicle vs. Entrectinib+LPS	1.706	0.9116 to 2.500	Yes	****	<0.0001
									LPS vs. Entrectinib+LPS	-0.7569	-1.551 to 0.03706	No	ns	0.0654
									Row 7
									Vehicle vs. LPS	1.8	0.9830 to 2.617	Yes	****	<0.0001
									Vehicle vs. Entrectinib+LPS	1.299	0.5046 to 2.093	Yes	***	0.0004
									LPS vs. Entrectinib+LPS	-0.5014	-1.295 to 0.2926	No	ns	0.2987
									Row 8
									Vehicle vs. LPS	1.313	0.4955 to 2.130	Yes	***	0.0005
									Vehicle vs. Entrectinib+LPS	0.8875	0.09350 to 1.682	Yes	*	0.0241
									LPS vs. Entrectinib+LPS	-0.425	-1.219 to 0.3690	No	ns	0.4189
									Row 9
									Vehicle vs. LPS	0.7375	-0.07952 to 1.555	No	ns	0.0864
									Vehicle vs. Entrectinib+LPS	0.6347	-0.1593 to 1.429	No	ns	0.1455
									LPS vs. Entrectinib+LPS	-0.1028	-0.8968 to 0.6912	No	ns	0.9501
									Row 10
									Vehicle vs. LPS	0.2375	-0.5795 to 1.055	No	ns	0.7729
									Vehicle vs. Entrectinib+LPS	0.08611	-0.7079 to 0.8801	No	ns	0.9647
									LPS vs. Entrectinib+LPS	-0.1514	-0.9454 to 0.6426	No	ns	0.895
									Row 11
									Vehicle vs. LPS	0.3875	-0.4295 to 1.205	No	ns	0.5046
									Vehicle vs. Entrectinib+LPS	0.1361	-0.6579 to 0.9301	No	ns	0.9142
									LPS vs. Entrectinib+LPS	-0.2514	-1.045 to 0.5426	No	ns	0.7367
									Row 12
									Vehicle vs. LPS	-0.0125	-0.8295 to 0.8045	No	ns	0.9993
									Vehicle vs. Entrectinib+LPS	-0.1958	-0.9898 to 0.5982	No	ns	0.8306
									LPS vs. Entrectinib+LPS	-0.1833	-0.9773 to 0.6107	No	ns	0.8499
									Row 13
									Vehicle vs. LPS	0.2625	-0.5545 to 1.080	No	ns	0.7301
									Vehicle vs. Entrectinib+LPS	-0.1931	-0.9871 to 0.6009	No	ns	0.835
									LPS vs. Entrectinib+LPS	-0.4556	-1.250 to 0.3384	No	ns	0.3683
									Row 14
									Vehicle vs. LPS	-0.2125	-1.030 to 0.6045	No	ns	0.8136
									Vehicle vs. Entrectinib+LPS	-0.4056	-1.200 to 0.3884	No	ns	0.4526
									LPS vs. Entrectinib+LPS	-0.1931	-0.9871 to 0.6009	No	ns	0.835
									Row 15
									Vehicle vs. LPS	-0.525	-1.342 to 0.2920	No	ns	0.2863
									Vehicle vs. Entrectinib+LPS	-1.015	-1.809 to -0.2213	Yes	**	0.0079
									LPS vs. Entrectinib+LPS	-0.4903	-1.284 to 0.3037	No	ns	0.3149
									Row 16
									Vehicle vs. LPS	-0.45	-1.267 to 0.3670	No	ns	0.3982
									Vehicle vs. Entrectinib+LPS	-1.149	-1.943 to -0.3546	Yes	**	0.0021
									LPS vs. Entrectinib+LPS	-0.6986	-1.493 to 0.09539	No	ns	0.0974
									Test details	Mean 1	Mean 2	Mean Diff.	SE of diff.	N1	N2	q	DF
									Row 1
									Vehicle vs. LPS	21.86	22.53	-0.6625	0.3471	8	8	2.699	352
									Vehicle vs. Entrectinib+LPS	21.86	22.32	-0.4597	0.3373	8	9	1.927	352
									LPS vs. Entrectinib+LPS	22.53	22.32	0.2028	0.3373	8	9	0.8501	352
									Row 2
									Vehicle vs. LPS	21.53	19.93	1.6	0.3471	8	8	6.519	352
									Vehicle vs. Entrectinib+LPS	21.53	20.24	1.281	0.3373	8	9	5.368	352
									LPS vs. Entrectinib+LPS	19.93	20.24	-0.3194	0.3373	8	9	1.339	352
									Row 3
									Vehicle vs. LPS	21.71	18.48	3.237	0.3471	8	8	13.19	352
									Vehicle vs. Entrectinib+LPS	21.71	19.37	2.346	0.3373	8	9	9.834	352
									LPS vs. Entrectinib+LPS	18.48	19.37	-0.8917	0.3373	8	9	3.738	352
									Row 4
									Vehicle vs. LPS	21.65	18.41	3.238	0.3471	8	8	13.19	352
									Vehicle vs. Entrectinib+LPS	21.65	18.87	2.783	0.3373	8	9	11.67	352
									LPS vs. Entrectinib+LPS	18.41	18.87	-0.4542	0.3373	8	9	1.904	352
									Row 5
									Vehicle vs. LPS	21.46	18.6	2.863	0.3471	8	8	11.66	352
									Vehicle vs. Entrectinib+LPS	21.46	19.43	2.029	0.3373	8	9	8.507	352
									LPS vs. Entrectinib+LPS	18.6	19.43	-0.8333	0.3373	8	9	3.493	352
									Row 6
									Vehicle vs. LPS	22.05	19.59	2.462	0.3471	8	8	10.03	352
									Vehicle vs. Entrectinib+LPS	22.05	20.34	1.706	0.3373	8	9	7.15	352
									LPS vs. Entrectinib+LPS	19.59	20.34	-0.7569	0.3373	8	9	3.173	352
									Row 7
									Vehicle vs. LPS	22.09	20.29	1.8	0.3471	8	8	7.333	352
									Vehicle vs. Entrectinib+LPS	22.09	20.79	1.299	0.3373	8	9	5.444	352
									LPS vs. Entrectinib+LPS	20.29	20.79	-0.5014	0.3373	8	9	2.102	352
									Row 8
									Vehicle vs. LPS	21.89	20.58	1.313	0.3471	8	8	5.347	352
									Vehicle vs. Entrectinib+LPS	21.89	21	0.8875	0.3373	8	9	3.721	352
									LPS vs. Entrectinib+LPS	20.58	21	-0.425	0.3373	8	9	1.782	352
									Row 9
									Vehicle vs. LPS	22.01	21.28	0.7375	0.3471	8	8	3.005	352
									Vehicle vs. Entrectinib+LPS	22.01	21.38	0.6347	0.3373	8	9	2.661	352
									LPS vs. Entrectinib+LPS	21.28	21.38	-0.1028	0.3373	8	9	0.4309	352
									Row 10
									Vehicle vs. LPS	21.88	21.64	0.2375	0.3471	8	8	0.9676	352
									Vehicle vs. Entrectinib+LPS	21.88	21.79	0.08611	0.3373	8	9	0.361	352
									LPS vs. Entrectinib+LPS	21.64	21.79	-0.1514	0.3373	8	9	0.6346	352
									Row 11
									Vehicle vs. LPS	22.33	21.94	0.3875	0.3471	8	8	1.579	352
									Vehicle vs. Entrectinib+LPS	22.33	22.19	0.1361	0.3373	8	9	0.5706	352
									LPS vs. Entrectinib+LPS	21.94	22.19	-0.2514	0.3373	8	9	1.054	352
									Row 12
									Vehicle vs. LPS	22.44	22.45	-0.0125	0.3471	8	8	0.05093	352
									Vehicle vs. Entrectinib+LPS	22.44	22.63	-0.1958	0.3373	8	9	0.821	352
									LPS vs. Entrectinib+LPS	22.45	22.63	-0.1833	0.3373	8	9	0.7686	352
									Row 13
									Vehicle vs. LPS	22.66	22.4	0.2625	0.3471	8	8	1.069	352
									Vehicle vs. Entrectinib+LPS	22.66	22.86	-0.1931	0.3373	8	9	0.8093	352
									LPS vs. Entrectinib+LPS	22.4	22.86	-0.4556	0.3373	8	9	1.91	352
									Row 14
									Vehicle vs. LPS	22.05	22.26	-0.2125	0.3471	8	8	0.8657	352
									Vehicle vs. Entrectinib+LPS	22.05	22.46	-0.4056	0.3373	8	9	1.7	352
									LPS vs. Entrectinib+LPS	22.26	22.46	-0.1931	0.3373	8	9	0.8093	352
									Row 15
									Vehicle vs. LPS	21.16	21.69	-0.525	0.3471	8	8	2.139	352
									Vehicle vs. Entrectinib+LPS	21.16	22.18	-1.015	0.3373	8	9	4.256	352
									LPS vs. Entrectinib+LPS	21.69	22.18	-0.4903	0.3373	8	9	2.055	352
									Row 16
									Vehicle vs. LPS	21.76	22.21	-0.45	0.3471	8	8	1.833	352
									Vehicle vs. Entrectinib+LPS	21.76	22.91	-1.149	0.3373	8	9	4.815	352
									LPS vs. Entrectinib+LPS	22.21	22.91	-0.6986	0.3373	8	9	2.929	352
Fig. 7I Number of Total Entry	Ordinary one-way ANOVA								Ordinary one-way ANOVA
	Table Analyzed	NOR training							Number of families	1
	Data sets analyzed	A-C							Number of comparisons per family	3
									Alpha	0.05
	ANOVA summary
	F	2.634							Tukey's multiple comparisons test	Mean Diff.	95.00% CI of diff.	Significant?	Summary	Adjusted P Value
	P value	0.0954							Con vs. LPS	4.875	-1.155 to 10.91	No	ns	0.1278	A-B
	P value summary	ns							Con vs. Column C	4.625	-1.405 to 10.66	No	ns	0.1542	A-C
	Significant diff. among means (P < 0.05)?	No							LPS vs. Column C	-0.25	-6.280 to 5.780	No	ns	0.994	B-C
	R square	0.2005
									Test details	Mean 1	Mean 2	Mean Diff.	SE of diff.	n1	n2	q	DF
	Brown-Forsythe test								Con vs. LPS	27	22.13	4.875	2.392	8	8	2.882	21
	F (DFn, DFd)	0.2165 (2, 21)							Con vs. Column C	27	22.38	4.625	2.392	8	8	2.734	21
	P value	0.8071							LPS vs. Column C	22.13	22.38	-0.25	2.392	8	8	0.1478	21
	P value summary	ns
	Are SDs significantly different (P < 0.05)?	No
	Bartlett's test
	Bartlett's statistic (corrected)	1.669
	P value	0.434
	P value summary	ns
	Are SDs significantly different (P < 0.05)?	No
	ANOVA table	SS	DF	MS	F (DFn, DFd)	P value
	Treatment (between columns)	120.6	2	60.29	F (2, 21) = 2.634	P=0.0954
	Residual (within columns)	480.8	21	22.89
	Total	601.3	23
	Data summary
	Number of treatments (columns)	3
	Number of values (total)	24
Fig. 7I Spontaneous Alteration (%)	Ordinary one-way ANOVA								Ordinary one-way ANOVA
	Table Analyzed	NOR Test							Number of families	1
	Data sets analyzed	A-C							Number of comparisons per family	3
									Alpha	0.05
	ANOVA summary
	F	9.209							Tukey's multiple comparisons test	Mean Diff.	95.00% CI of diff.	Significant?	Summary	Adjusted P Value
	P value	0.0013							Con vs. LPS	14.02	4.475 to 23.57	Yes	**	0.0036	A-B
	P value summary	**							Con vs. Column C	-0.1125	-9.662 to 9.437	No	ns	0.9995	A-C
	Significant diff. among means (P < 0.05)?	Yes							LPS vs. Column C	-14.14	-23.69 to -4.587	Yes	**	0.0034	B-C
	R square	0.4672
									Test details	Mean 1	Mean 2	Mean Diff.	SE of diff.	n1	n2	q	DF
	Brown-Forsythe test								Con vs. LPS	71.93	57.91	14.02	3.788	8	8	5.235	21
	F (DFn, DFd)	0.6196 (2, 21)							Con vs. Column C	71.93	72.04	-0.1125	3.788	8	8	0.042	21
	P value	0.5477							LPS vs. Column C	57.91	72.04	-14.14	3.788	8	8	5.277	21
	P value summary	ns
	Are SDs significantly different (P < 0.05)?	No
	Bartlett's test
	Bartlett's statistic (corrected)	3.646
	P value	0.1616
	P value summary	ns
	Are SDs significantly different (P < 0.05)?	No
	ANOVA table	SS	DF	MS	F (DFn, DFd)	P value
	Treatment (between columns)	1057	2	528.7	F (2, 21) = 9.209	P=0.0013
	Residual (within columns)	1206	21	57.41
	Total	2263	23
	Data summary
	Number of treatments (columns)	3
	Number of values (total)	24
Fig. 7J Object Preference (%)	Ordinary one-way ANOVA								Ordinary one-way ANOVA
Training	Table Analyzed	NOR training							Number of families	1
	Data sets analyzed	A-C							Number of comparisons per family	3
									Alpha	0.05
	ANOVA summary
	F	0.01389							Tukey's multiple comparisons test	Mean diff.	95.00% CI of diff.	Below threshold?	Summary	Adjusted P Value
	P value	0.9862							Con vs. LPS	1.655	-25.06 to 28.37	No	ns	0.9866	A-B
	P value summary	ns							Con vs. LPS +Ent	0.294	-26.42 to 27.00	No	ns	0.9996	A-C
	Significant diff. among means (P < 0.05)?	No							LPS vs. LPS +Ent	-1.361	-28.07 to 25.35	No	ns	0.9909	B-C
	R squared	0.001321
									Test details	Mean 1	Mean 2	Mean diff.	SE of diff.	n1	n2	q	DF
	Brown-Forsythe test								Con vs. LPS	48.74	47.09	1.655	10.6	8	8	0.2209	21
	F (DFn, DFd)	0.8440 (2, 21)							Con vs. LPS +Ent	48.74	48.45	0.294	10.6	8	8	0.03924	21
	P value	0.4441							LPS vs. LPS +Ent	47.09	48.45	-1.361	10.6	8	8	0.1817	21
	P value summary	ns
	Are SDs significantly different (P < 0.05)?	No
	Bartlett's test
	Bartlett's statistic (corrected)	0.7904
	P value	0.6736
	P value summary	ns
	Are SDs significantly different (P < 0.05)?	No
	ANOVA table	SS	DF	MS	F (DFn, DFd)	P value
	Treatment (between columns)	12.48	2	6.24	F (2, 21) = 0.01389	P=0.9862
	Residual (within columns)	9433	21	449.2
	Total	9446	23
	Data summary
	Number of treatments (columns)	3
	Number of values (total)	24
Fig. 7J Object Preference (%)	Ordinary one-way ANOVA								Ordinary one-way ANOVA
Test	Table Analyzed	NOR training							Number of families	1
	Data sets analyzed	A-C							Number of comparisons per family	3
									Alpha	0.05
	ANOVA summary
	F	8.443							Tukey's multiple comparisons test	Mean Diff.	95.00% CI of diff.	Significant?	Summary	Adjusted P Value
	P value	0.002							Con vs. LPS	23.26	8.421 to 38.09	Yes	**	0.002	A-B
	P value summary	**							Con vs. Column C	5.88	-8.954 to 20.71	No	ns	0.5855	A-C
	Significant diff. among means (P < 0.05)?	Yes							LPS vs. Column C	-17.38	-32.21 to -2.541	Yes	*	0.0199	B-C
	R square	0.4457
									Test details	Mean 1	Mean 2	Mean Diff.	SE of diff.	n1	n2	q	DF
	Brown-Forsythe test								Con vs. LPS	81.34	58.09	23.26	5.885	8	8	5.588	21
	F (DFn, DFd)	1.656 (2, 21)							Con vs. Column C	81.34	75.46	5.88	5.885	8	8	1.413	21
	P value	0.2149							LPS vs. Column C	58.09	75.46	-17.38	5.885	8	8	4.175	21
	P value summary	ns
	Are SDs significantly different (P < 0.05)?	No
	Bartlett's test
	Bartlett's statistic (corrected)	1.425
	P value	0.4905
	P value summary	ns
	Are SDs significantly different (P < 0.05)?	No
	ANOVA table	SS	DF	MS	F (DFn, DFd)	P value
	Treatment (between columns)	2339	2	1170	F (2, 21) = 8.443	P=0.0020
	Residual (within columns)	2910	21	138.5
	Total	5249	23
	Data summary
	Number of treatments (columns)	3
	Number of values (total)	24
Fig. 7K p-TRK / TRK	Ordinary one-way ANOVA								Ordinary one-way ANOVA
	Table Analyzed	pTRK-2							Number of families	1
	Data sets analyzed	A-C							Number of comparisons per family	3
									Alpha	0.05
	ANOVA summary
	F	22.5							Tukey's multiple comparisons test	Mean Diff.	95.00% CI of diff.	Below threshold?	Summary	Adjusted P Value
	P value	<0.0001							Con vs. LPS	-0.1182	-0.1687 to -0.06772	Yes	****	<0.0001	A-B
	P value summary	****							Con vs. LPS +Ent	-0.003785	-0.05426 to 0.04669	No	ns	0.9805	A-C
	Significant diff. among means (P < 0.05)?	Yes							LPS vs. LPS +Ent	0.1144	0.06393 to 0.1649	Yes	****	<0.0001	B-C
	R squared	0.6818
									Test details	Mean 1	Mean 2	Mean Diff.	SE of diff.	n1	n2	q	DF
	Brown-Forsythe test								Con vs. LPS	1	1.118	-0.1182	0.02003	8	8	8.347	21
	F (DFn, DFd)	2.051 (2, 21)							Con vs. LPS +Ent	1	1.004	-0.003785	0.02003	8	8	0.2673	21
	P value	0.1536							LPS vs. LPS +Ent	1.118	1.004	0.1144	0.02003	8	8	8.079	21
	P value summary	ns
	Are SDs significantly different (P < 0.05)?	No
	Bartlett's test
	Bartlett's statistic (corrected)	6.796
	P value	0.0334
	P value summary	*
	Are SDs significantly different (P < 0.05)?	Yes
	ANOVA table	SS	DF	MS	F (DFn, DFd)	P value
	Treatment (between columns)	0.07219	2	0.0361	F (2, 21) = 22.50	P<0.0001
	Residual (within columns)	0.03369	21	0.001604
	Total	0.1059	23
	Data summary
	Number of treatments (columns)	3
	Number of values (total)	24
Fig. 7L PSD95 / β-actin	Ordinary one-way ANOVA								Ordinary one-way ANOVA
	Table Analyzed	pTRK-2							Number of families	1
	Data sets analyzed	A-C							Number of comparisons per family	3
									Alpha	0.05
	ANOVA summary
	F	24.05							Tukey's multiple comparisons test	Mean Diff.	95.00% CI of diff.	Below threshold?	Summary	Adjusted P Value
	P value	<0.0001							Con vs. LPS	0.2287	0.1361 to 0.3213	Yes	****	<0.0001	A-B
	P value summary	****							Con vs. LPS +Ent	0.01701	-0.07560 to 0.1096	No	ns	0.8892	A-C
	Significant diff. among means (P < 0.05)?	Yes							LPS vs. LPS +Ent	-0.2117	-0.3043 to -0.1191	Yes	****	<0.0001	B-C
	R squared	0.6961
									Test details	Mean 1	Mean 2	Mean Diff.	SE of diff.	n1	n2	q	DF
	Brown-Forsythe test								Con vs. LPS	1	0.7713	0.2287	0.03674	8	8	8.803	21
	F (DFn, DFd)	4.706 (2, 21)							Con vs. LPS +Ent	1	0.983	0.01701	0.03674	8	8	0.6548	21
	P value	0.0205							LPS vs. LPS +Ent	0.7713	0.983	-0.2117	0.03674	8	8	8.148	21
	P value summary	*
	Are SDs significantly different (P < 0.05)?	Yes
	Bartlett's test
	Bartlett's statistic (corrected)	6.535
	P value	0.0381
	P value summary	*
	Are SDs significantly different (P < 0.05)?	Yes
	ANOVA table	SS	DF	MS	F (DFn, DFd)	P value
	Treatment (between columns)	0.2597	2	0.1299	F (2, 21) = 24.05	P<0.0001
	Residual (within columns)	0.1134	21	0.0054
	Total	0.3731	23
	Data summary
	Number of treatments (columns)	3
	Number of values (total)	24
Fig. 7L SYP / β-actin	Ordinary one-way ANOVA								Ordinary one-way ANOVA
	Table Analyzed	pTRK-2							Number of families	1
	Data sets analyzed	A-C							Number of comparisons per family	3
									Alpha	0.05
	ANOVA summary
	F	8.388							Tukey's multiple comparisons test	Mean Diff.	95.00% CI of diff.	Below threshold?	Summary	Adjusted P Value
	P value	0.0021							Con vs. LPS	0.1759	0.05752 to 0.2944	Yes	**	0.0033	A-B
	P value summary	**							Con vs. LPS +Ent	0.02049	-0.09793 to 0.1389	No	ns	0.901	A-C
	Significant diff. among means (P < 0.05)?	Yes							LPS vs. LPS +Ent	-0.1555	-0.2739 to -0.03704	Yes	**	0.009	B-C
	R squared	0.4441
									Test details	Mean 1	Mean 2	Mean Diff.	SE of diff.	n1	n2	q	DF
	Brown-Forsythe test								Con vs. LPS	1	0.8241	0.1759	0.04698	8	8	5.296	21
	F (DFn, DFd)	0.07917 (2, 21)							Con vs. LPS +Ent	1	0.9795	0.02049	0.04698	8	8	0.6167	21
	P value	0.9242							LPS vs. LPS +Ent	0.8241	0.9795	-0.1555	0.04698	8	8	4.68	21
	P value summary	ns
	Are SDs significantly different (P < 0.05)?	No
	Bartlett's test
	Bartlett's statistic (corrected)	1.01
	P value	0.6036
	P value summary	ns
	Are SDs significantly different (P < 0.05)?	No
	ANOVA table	SS	DF	MS	F (DFn, DFd)	P value
	Treatment (between columns)	0.1481	2	0.07406	F (2, 21) = 8.388	P=0.0021
	Residual (within columns)	0.1854	21	0.008829
	Total	0.3335	23
	Data summary
	Number of treatments (columns)	3
	Number of values (total)	24

## Sheet: S. Fig.1
	ANOVA results								Multiple comparisions
S. Fig. 1A p-TRK / TRK	Ordinary one-way ANOVA								Ordinary one-way ANOVA
	Table Analyzed	pTRK-2							Number of families	1
	Data sets analyzed	A-E							Number of comparisons per family	10
									Alpha	0.05
	ANOVA summary
	F	82.72							Tukey's multiple comparisons test	Mean diff.	95.00% CI of diff.	Below threshold?	Summary	Adjusted P Value
	P value	<0.0001							Con vs. LPS	-1.657	-2.052 to -1.262	Yes	****	<0.0001	A-B
	P value summary	****							Con vs. LPS +Ent1	0.5231	0.1282 to 0.9179	Yes	**	0.0073	A-C
	Significant diff. among means (P < 0.05)?	Yes							Con vs. LPS +Laro1	-0.3495	-0.7443 to 0.04538	No	ns	0.0954	A-D
	R squared	0.9566							Con vs. LPS +Laro10	0.005156	-0.3897 to 0.4000	No	ns	>0.9999	A-E
									LPS vs. LPS +Ent1	2.18	1.785 to 2.575	Yes	****	<0.0001	B-C
	Brown-Forsythe test								LPS vs. LPS +Laro1	1.308	0.9129 to 1.703	Yes	****	<0.0001	B-D
	F (DFn, DFd)	1.399 (4, 15)							LPS vs. LPS +Laro10	1.662	1.268 to 2.057	Yes	****	<0.0001	B-E
	P value	0.2817							LPS +Ent1 vs. LPS +Laro1	-0.8725	-1.267 to -0.4777	Yes	****	<0.0001	C-D
	P value summary	ns							LPS +Ent1 vs. LPS +Laro10	-0.5179	-0.9128 to -0.1231	Yes	**	0.0079	C-E
	Are SDs significantly different (P < 0.05)?	No							LPS +Laro1 vs. LPS +Laro10	0.3546	-0.04023 to 0.7494	No	ns	0.0888	D-E
	Bartlett's test								Test details	Mean 1	Mean 2	Mean diff.	SE of diff.	n1	n2	q	DF
	Bartlett's statistic (corrected)	8.051							Con vs. LPS	1	2.657	-1.657	0.1279	4	4	18.33	15
	P value	0.0897							Con vs. LPS +Ent1	1	0.4769	0.5231	0.1279	4	4	5.785	15
	P value summary	ns							Con vs. LPS +Laro1	1	1.349	-0.3495	0.1279	4	4	3.865	15
	Are SDs significantly different (P < 0.05)?	No							Con vs. LPS +Laro10	1	0.9948	0.005156	0.1279	4	4	0.05703	15
									LPS vs. LPS +Ent1	2.657	0.4769	2.18	0.1279	4	4	24.11	15
	ANOVA table	SS	DF	MS	F (DFn, DFd)	P value			LPS vs. LPS +Laro1	2.657	1.349	1.308	0.1279	4	4	14.46	15
	Treatment (between columns)	10.82	4	2.705	F (4, 15) = 82.72	P<0.0001			LPS vs. LPS +Laro10	2.657	0.9948	1.662	0.1279	4	4	18.39	15
	Residual (within columns)	0.4905	15	0.0327					LPS +Ent1 vs. LPS +Laro1	0.4769	1.349	-0.8725	0.1279	4	4	9.65	15
	Total	11.31	19						LPS +Ent1 vs. LPS +Laro10	0.4769	0.9948	-0.5179	0.1279	4	4	5.728	15
									LPS +Laro1 vs. LPS +Laro10	1.349	0.9948	0.3546	0.1279	4	4	3.922	15
	Data summary
	Number of treatments (columns)	5
	Number of values (total)	20

## Sheet: S. Fig.2
	ANOVA results								Multiple comparisions
S. Fig. 2A p-AKT / AKT	Ordinary one-way ANOVA								Ordinary one-way ANOVA
	Table Analyzed	pTRK-2							Number of families	1
	Data sets analyzed	A-E							Number of comparisons per family	10
									Alpha	0.05
	ANOVA summary
	F	101.2							Tukey's multiple comparisons test	Mean diff.	95.00% CI of diff.	Below threshold?	Summary	Adjusted P Value
	P value	<0.0001							Con vs. LPS	-0.2148	-0.3728 to -0.05675	Yes	**	0.0082	A-B
	P value summary	****							Con vs. LPS +Ent1	0.7044	0.5464 to 0.8624	Yes	****	<0.0001	A-C
	Significant diff. among means (P < 0.05)?	Yes							Con vs. LPS +Laro1	0.1252	-0.03287 to 0.2832	No	ns	0.1423	A-D
	R squared	0.9759							Con vs. LPS +Laro10	0.2173	0.05928 to 0.3753	Yes	**	0.0076	A-E
									LPS vs. LPS +Ent1	0.9192	0.7611 to 1.077	Yes	****	<0.0001	B-C
	Brown-Forsythe test								LPS vs. LPS +Laro1	0.3399	0.1819 to 0.4980	Yes	***	0.0003	B-D
	F (DFn, DFd)	0.04382 (4, 10)							LPS vs. LPS +Laro10	0.4321	0.2741 to 0.5901	Yes	****	<0.0001	B-E
	P value	0.9957							LPS +Ent1 vs. LPS +Laro1	-0.5792	-0.7373 to -0.4212	Yes	****	<0.0001	C-D
	P value summary	ns							LPS +Ent1 vs. LPS +Laro10	-0.4871	-0.6451 to -0.3290	Yes	****	<0.0001	C-E
	Are SDs significantly different (P < 0.05)?	No							LPS +Laro1 vs. LPS +Laro10	0.09215	-0.06588 to 0.2502	No	ns	0.3672	D-E
	Bartlett's test								Test details	Mean 1	Mean 2	Mean diff.	SE of diff.	n1	n2	q	DF
	Bartlett's statistic (corrected)								Con vs. LPS	1	1.215	-0.2148	0.04802	3	3	6.326	10
	P value								Con vs. LPS +Ent1	1	0.2956	0.7044	0.04802	3	3	20.75	10
	P value summary								Con vs. LPS +Laro1	1	0.8748	0.1252	0.04802	3	3	3.686	10
	Are SDs significantly different (P < 0.05)?								Con vs. LPS +Laro10	1	0.7827	0.2173	0.04802	3	3	6.4	10
									LPS vs. LPS +Ent1	1.215	0.2956	0.9192	0.04802	3	3	27.07	10
	ANOVA table	SS	DF	MS	F (DFn, DFd)	P value			LPS vs. LPS +Laro1	1.215	0.8748	0.3399	0.04802	3	3	10.01	10
	Treatment (between columns)	1.4	4	0.35	F (4, 10) = 101.2	P<0.0001			LPS vs. LPS +Laro10	1.215	0.7827	0.4321	0.04802	3	3	12.73	10
	Residual (within columns)	0.03459	10	0.003459					LPS +Ent1 vs. LPS +Laro1	0.2956	0.8748	-0.5792	0.04802	3	3	17.06	10
	Total	1.435	14						LPS +Ent1 vs. LPS +Laro10	0.2956	0.7827	-0.4871	0.04802	3	3	14.35	10
									LPS +Laro1 vs. LPS +Laro10	0.8748	0.7827	0.09215	0.04802	3	3	2.714	10
	Data summary
	Number of treatments (columns)	5
	Number of values (total)	15
S. Fig. 2B p-JNK / JNK	Ordinary one-way ANOVA								Ordinary one-way ANOVA
	Table Analyzed	pTRK-2							Number of families	1
	Data sets analyzed	A-E							Number of comparisons per family	10
									Alpha	0.05
	ANOVA summary
	F	211.2							Tukey's multiple comparisons test	Mean diff.	95.00% CI of diff.	Below threshold?	Summary	Adjusted P Value
	P value	<0.0001							Con vs. LPS	-5.756	-6.437 to -5.076	Yes	****	<0.0001	A-B
	P value summary	****							Con vs. LPS +Ent1	-3.716	-4.397 to -3.035	Yes	****	<0.0001	A-C
	Significant diff. among means (P < 0.05)?	Yes							Con vs. LPS +Laro1	-4.302	-4.983 to -3.621	Yes	****	<0.0001	A-D
	R squared	0.9883							Con vs. LPS +Laro10	-3.712	-4.393 to -3.031	Yes	****	<0.0001	A-E
									LPS vs. LPS +Ent1	2.04	1.359 to 2.721	Yes	****	<0.0001	B-C
	Brown-Forsythe test								LPS vs. LPS +Laro1	1.454	0.7735 to 2.135	Yes	***	0.0003	B-D
	F (DFn, DFd)	0.2758 (4, 10)							LPS vs. LPS +Laro10	2.044	1.364 to 2.725	Yes	****	<0.0001	B-E
	P value	0.887							LPS +Ent1 vs. LPS +Laro1	-0.5858	-1.267 to 0.09510	No	ns	0.1015	C-D
	P value summary	ns							LPS +Ent1 vs. LPS +Laro10	0.004272	-0.6766 to 0.6852	No	ns	>0.9999	C-E
	Are SDs significantly different (P < 0.05)?	No							LPS +Laro1 vs. LPS +Laro10	0.5901	-0.09083 to 1.271	No	ns	0.0984	D-E
	Bartlett's test								Test details	Mean 1	Mean 2	Mean diff.	SE of diff.	n1	n2	q	DF
	Bartlett's statistic (corrected)								Con vs. LPS	1	6.756	-5.756	0.2069	3	3	39.35	10
	P value								Con vs. LPS +Ent1	1	4.716	-3.716	0.2069	3	3	25.4	10
	P value summary								Con vs. LPS +Laro1	1	5.302	-4.302	0.2069	3	3	29.41	10
	Are SDs significantly different (P < 0.05)?								Con vs. LPS +Laro10	1	4.712	-3.712	0.2069	3	3	25.37	10
									LPS vs. LPS +Ent1	6.756	4.716	2.04	0.2069	3	3	13.95	10
	ANOVA table	SS	DF	MS	F (DFn, DFd)	P value			LPS vs. LPS +Laro1	6.756	5.302	1.454	0.2069	3	3	9.942	10
	Treatment (between columns)	54.23	4	13.56	F (4, 10) = 211.2	P<0.0001			LPS vs. LPS +Laro10	6.756	4.712	2.044	0.2069	3	3	13.98	10
	Residual (within columns)	0.642	10	0.0642					LPS +Ent1 vs. LPS +Laro1	4.716	5.302	-0.5858	0.2069	3	3	4.004	10
	Total	54.87	14						LPS +Ent1 vs. LPS +Laro10	4.716	4.712	0.004272	0.2069	3	3	0.0292	10
									LPS +Laro1 vs. LPS +Laro10	5.302	4.712	0.5901	0.2069	3	3	4.033	10
	Data summary
	Number of treatments (columns)	5
	Number of values (total)	15
S. Fig. 2C p-P38 / P38	Ordinary one-way ANOVA								Ordinary one-way ANOVA
	Table Analyzed	pTRK-2							Number of families	1
	Data sets analyzed	A-E							Number of comparisons per family	10
									Alpha	0.05
	ANOVA summary
	F	46.13							Tukey's multiple comparisons test	Mean diff.	95.00% CI of diff.	Below threshold?	Summary	Adjusted P Value
	P value	<0.0001							Con vs. LPS	-5.945	-7.521 to -4.368	Yes	****	<0.0001	A-B
	P value summary	****							Con vs. LPS +Ent1	-4.26	-5.837 to -2.684	Yes	****	<0.0001	A-C
	Significant diff. among means (P < 0.05)?	Yes							Con vs. LPS +Laro1	-5.129	-6.706 to -3.553	Yes	****	<0.0001	A-D
	R squared	0.9486							Con vs. LPS +Laro10	-4.272	-5.848 to -2.695	Yes	****	<0.0001	A-E
									LPS vs. LPS +Ent1	1.685	0.1083 to 3.261	Yes	*	0.0352	B-C
	Brown-Forsythe test								LPS vs. LPS +Laro1	0.8156	-0.7609 to 2.392	No	ns	0.4737	B-D
	F (DFn, DFd)	0.6411 (4, 10)							LPS vs. LPS +Laro10	1.673	0.09651 to 3.250	Yes	*	0.0366	B-E
	P value	0.6453							LPS +Ent1 vs. LPS +Laro1	-0.8693	-2.446 to 0.7073	No	ns	0.4166	C-D
	P value summary	ns							LPS +Ent1 vs. LPS +Laro10	-0.01179	-1.588 to 1.565	No	ns	>0.9999	C-E
	Are SDs significantly different (P < 0.05)?	No							LPS +Laro1 vs. LPS +Laro10	0.8575	-0.7190 to 2.434	No	ns	0.4288	D-E
	Bartlett's test								Test details	Mean 1	Mean 2	Mean diff.	SE of diff.	n1	n2	q	DF
	Bartlett's statistic (corrected)								Con vs. LPS	1	6.945	-5.945	0.479	3	3	17.55	10
	P value								Con vs. LPS +Ent1	1	5.26	-4.26	0.479	3	3	12.58	10
	P value summary								Con vs. LPS +Laro1	1	6.129	-5.129	0.479	3	3	15.14	10
	Are SDs significantly different (P < 0.05)?								Con vs. LPS +Laro10	1	5.272	-4.272	0.479	3	3	12.61	10
									LPS vs. LPS +Ent1	6.945	5.26	1.685	0.479	3	3	4.974	10
	ANOVA table	SS	DF	MS	F (DFn, DFd)	P value			LPS vs. LPS +Laro1	6.945	6.129	0.8156	0.479	3	3	2.408	10
	Treatment (between columns)	63.51	4	15.88	F (4, 10) = 46.13	P<0.0001			LPS vs. LPS +Laro10	6.945	5.272	1.673	0.479	3	3	4.939	10
	Residual (within columns)	3.442	10	0.3442					LPS +Ent1 vs. LPS +Laro1	5.26	6.129	-0.8693	0.479	3	3	2.566	10
	Total	66.95	14						LPS +Ent1 vs. LPS +Laro10	5.26	5.272	-0.01179	0.479	3	3	0.03481	10
									LPS +Laro1 vs. LPS +Laro10	6.129	5.272	0.8575	0.479	3	3	2.531	10
	Data summary
	Number of treatments (columns)	5
	Number of values (total)	15

## Sheet: S. Fig.3
	ANOVA results								Multiple comparisions
S. Fig. 3A TRK / GAPDH	Ordinary one-way ANOVA								Ordinary one-way ANOVA
	Table Analyzed	TRK							Number of families	1
	Data sets analyzed	A-E							Number of comparisons per family	10
									Alpha	0.05
	ANOVA summary
	F	155.7							Tukey's multiple comparisons test	Mean diff.	95.00% CI of diff.	Below threshold?	Summary	Adjusted P Value
	P value	<0.0001							Con vs. LPS	-0.03368	-0.1590 to 0.09167	No	ns	0.9173	A-B
	P value summary	****							Con vs. LPS +Ent	-0.02067	-0.1460 to 0.1047	No	ns	0.9851	A-C
	Significant diff. among means (P < 0.05)?	Yes							Con vs. siCon +LPS	0.04176	-0.08359 to 0.1671	No	ns	0.8383	A-D
	R squared	0.9765							Con vs. siTRK +LPS	0.7952	0.6699 to 0.9206	Yes	****	<0.0001	A-E
									LPS vs. LPS +Ent	0.013	-0.1123 to 0.1384	No	ns	0.9975	B-C
	Brown-Forsythe test								LPS vs. siCon +LPS	0.07544	-0.04991 to 0.2008	No	ns	0.3791	B-D
	F (DFn, DFd)	12.82 (4, 15)							LPS vs. siTRK +LPS	0.8289	0.7036 to 0.9543	Yes	****	<0.0001	B-E
	P value	<0.0001							LPS +Ent vs. siCon +LPS	0.06244	-0.06292 to 0.1878	No	ns	0.5554	C-D
	P value summary	****							LPS +Ent vs. siTRK +LPS	0.8159	0.6906 to 0.9413	Yes	****	<0.0001	C-E
	Are SDs significantly different (P < 0.05)?	Yes							siCon +LPS vs. siTRK +LPS	0.7535	0.6281 to 0.8788	Yes	****	<0.0001	D-E
	Bartlett's test								Test details	Mean 1	Mean 2	Mean diff.	SE of diff.	n1	n2	q	DF
	Bartlett's statistic (corrected)	14.52							Con vs. LPS	1	1.034	-0.03368	0.04059	4	4	1.173	15
	P value	0.0058							Con vs. LPS +Ent	1	1.021	-0.02067	0.04059	4	4	0.7202	15
	P value summary	**							Con vs. siCon +LPS	1	0.9582	0.04176	0.04059	4	4	1.455	15
	Are SDs significantly different (P < 0.05)?	Yes							Con vs. siTRK +LPS	1	0.2048	0.7952	0.04059	4	4	27.7	15
									LPS vs. LPS +Ent	1.034	1.021	0.013	0.04059	4	4	0.453	15
	ANOVA table	SS	DF	MS	F (DFn, DFd)	P value			LPS vs. siCon +LPS	1.034	0.9582	0.07544	0.04059	4	4	2.628	15
	Treatment (between columns)	2.053	4	0.5132	F (4, 15) = 155.7	P<0.0001			LPS vs. siTRK +LPS	1.034	0.2048	0.8289	0.04059	4	4	28.88	15
	Residual (within columns)	0.04944	15	0.003296					LPS +Ent vs. siCon +LPS	1.021	0.9582	0.06244	0.04059	4	4	2.175	15
	Total	2.102	19						LPS +Ent vs. siTRK +LPS	1.021	0.2048	0.8159	0.04059	4	4	28.42	15
									siCon +LPS vs. siTRK +LPS	0.9582	0.2048	0.7535	0.04059	4	4	26.25	15
	Data summary
	Number of treatments (columns)	5
	Number of values (total)	20
S. Fig. 3A p-JNK / JNK	Ordinary one-way ANOVA								Ordinary one-way ANOVA
	Table Analyzed	p-JNK							Number of families	1
	Data sets analyzed	A-E							Number of comparisons per family	10
									Alpha	0.05
	ANOVA summary
	F	116.3							Tukey's multiple comparisons test	Mean diff.	95.00% CI of diff.	Below threshold?	Summary	Adjusted P Value
	P value	<0.0001							Con vs. LPS	-0.7744	-0.9821 to -0.5666	Yes	****	<0.0001	A-B
	P value summary	****							Con vs. LPS +Ent	0.2422	0.03444 to 0.4499	Yes	*	0.0189	A-C
	Significant diff. among means (P < 0.05)?	Yes							Con vs. siCon +LPS	-0.9614	-1.169 to -0.7537	Yes	****	<0.0001	A-D
	R squared	0.9688							Con vs. siTRK +LPS	-0.5608	-0.7685 to -0.3531	Yes	****	<0.0001	A-E
									LPS vs. LPS +Ent	1.017	0.8088 to 1.224	Yes	****	<0.0001	B-C
	Brown-Forsythe test								LPS vs. siCon +LPS	-0.187	-0.3948 to 0.02070	No	ns	0.0877	B-D
	F (DFn, DFd)	0.9806 (4, 15)							LPS vs. siTRK +LPS	0.2136	0.005848 to 0.4213	Yes	*	0.0425	B-E
	P value	0.4474							LPS +Ent vs. siCon +LPS	-1.204	-1.411 to -0.9958	Yes	****	<0.0001	C-D
	P value summary	ns							LPS +Ent vs. siTRK +LPS	-0.803	-1.011 to -0.5952	Yes	****	<0.0001	C-E
	Are SDs significantly different (P < 0.05)?	No							siCon +LPS vs. siTRK +LPS	0.4006	0.1929 to 0.6083	Yes	***	0.0002	D-E
	Bartlett's test								Test details	Mean 1	Mean 2	Mean diff.	SE of diff.	n1	n2	q	DF
	Bartlett's statistic (corrected)	3.826							Con vs. LPS	1	1.774	-0.7744	0.06727	4	4	16.28	15
	P value	0.4301							Con vs. LPS +Ent	1	0.7578	0.2422	0.06727	4	4	5.091	15
	P value summary	ns							Con vs. siCon +LPS	1	1.961	-0.9614	0.06727	4	4	20.21	15
	Are SDs significantly different (P < 0.05)?	No							Con vs. siTRK +LPS	1	1.561	-0.5608	0.06727	4	4	11.79	15
									LPS vs. LPS +Ent	1.774	0.7578	1.017	0.06727	4	4	21.37	15
	ANOVA table	SS	DF	MS	F (DFn, DFd)	P value			LPS vs. siCon +LPS	1.774	1.961	-0.187	0.06727	4	4	3.932	15
	Treatment (between columns)	4.212	4	1.053	F (4, 15) = 116.3	P<0.0001			LPS vs. siTRK +LPS	1.774	1.561	0.2136	0.06727	4	4	4.49	15
	Residual (within columns)	0.1358	15	0.009051					LPS +Ent vs. siCon +LPS	0.7578	1.961	-1.204	0.06727	4	4	25.3	15
	Total	4.348	19						LPS +Ent vs. siTRK +LPS	0.7578	1.561	-0.803	0.06727	4	4	16.88	15
									siCon +LPS vs. siTRK +LPS	1.961	1.561	0.4006	0.06727	4	4	8.422	15
	Data summary
	Number of treatments (columns)	5
	Number of values (total)	20
S. Fig. 3A p-p38 / p38	Ordinary one-way ANOVA								Ordinary one-way ANOVA
	Table Analyzed	p-P38							Number of families	1
	Data sets analyzed	A-E							Number of comparisons per family	10
									Alpha	0.05
	ANOVA summary
	F	169.1							Tukey's multiple comparisons test	Mean diff.	95.00% CI of diff.	Below threshold?	Summary	Adjusted P Value
	P value	<0.0001							Con vs. LPS	-4.04	-4.630 to -3.451	Yes	****	<0.0001	A-B
	P value summary	****							Con vs. LPS +Ent	-1.808	-2.398 to -1.218	Yes	****	<0.0001	A-C
	Significant diff. among means (P < 0.05)?	Yes							Con vs. siCon +LPS	-4.117	-4.707 to -3.527	Yes	****	<0.0001	A-D
	R squared	0.9783							Con vs. siTRK +LPS	-3.368	-3.958 to -2.779	Yes	****	<0.0001	A-E
									LPS vs. LPS +Ent	2.232	1.643 to 2.822	Yes	****	<0.0001	B-C
	Brown-Forsythe test								LPS vs. siCon +LPS	-0.07657	-0.6661 to 0.5130	No	ns	0.994	B-D
	F (DFn, DFd)	1.109 (4, 15)							LPS vs. siTRK +LPS	0.6723	0.08273 to 1.262	Yes	*	0.022	B-E
	P value	0.3887							LPS +Ent vs. siCon +LPS	-2.309	-2.899 to -1.719	Yes	****	<0.0001	C-D
	P value summary	ns							LPS +Ent vs. siTRK +LPS	-1.56	-2.150 to -0.9706	Yes	****	<0.0001	C-E
	Are SDs significantly different (P < 0.05)?	No							siCon +LPS vs. siTRK +LPS	0.7488	0.1593 to 1.338	Yes	*	0.0101	D-E
	Bartlett's test								Test details	Mean 1	Mean 2	Mean diff.	SE of diff.	n1	n2	q	DF
	Bartlett's statistic (corrected)	12.02							Con vs. LPS	1	5.04	-4.04	0.1909	4	4	29.93	15
	P value	0.0172							Con vs. LPS +Ent	1	2.808	-1.808	0.1909	4	4	13.39	15
	P value summary	*							Con vs. siCon +LPS	1	5.117	-4.117	0.1909	4	4	30.5	15
	Are SDs significantly different (P < 0.05)?	Yes							Con vs. siTRK +LPS	1	4.368	-3.368	0.1909	4	4	24.95	15
									LPS vs. LPS +Ent	5.04	2.808	2.232	0.1909	4	4	16.54	15
	ANOVA table	SS	DF	MS	F (DFn, DFd)	P value			LPS vs. siCon +LPS	5.04	5.117	-0.07657	0.1909	4	4	0.5672	15
	Treatment (between columns)	49.32	4	12.33	F (4, 15) = 169.1	P<0.0001			LPS vs. siTRK +LPS	5.04	4.368	0.6723	0.1909	4	4	4.98	15
	Residual (within columns)	1.094	15	0.0729					LPS +Ent vs. siCon +LPS	2.808	5.117	-2.309	0.1909	4	4	17.1	15
	Total	50.42	19						LPS +Ent vs. siTRK +LPS	2.808	4.368	-1.56	0.1909	4	4	11.56	15
									siCon +LPS vs. siTRK +LPS	5.117	4.368	0.7488	0.1909	4	4	5.547	15
	Data summary
	Number of treatments (columns)	5
	Number of values (total)	20
S. Fig. 3A p-AKT / AKT	Ordinary one-way ANOVA								Ordinary one-way ANOVA
	Table Analyzed	p-AKT							Number of families	1
	Data sets analyzed	A-E							Number of comparisons per family	10
									Alpha	0.05
	ANOVA summary
	F	77.38							Tukey's multiple comparisons test	Mean diff.	95.00% CI of diff.	Below threshold?	Summary	Adjusted P Value
	P value	<0.0001							Con vs. LPS	-0.2304	-0.3540 to -0.1068	Yes	***	0.0003	A-B
	P value summary	****							Con vs. LPS +Ent	0.367	0.2434 to 0.4906	Yes	****	<0.0001	A-C
	Significant diff. among means (P < 0.05)?	Yes							Con vs. siCon +LPS	-0.2411	-0.3647 to -0.1175	Yes	***	0.0002	A-D
	R squared	0.9538							Con vs. siTRK +LPS	-0.1033	-0.2269 to 0.02026	No	ns	0.1243	A-E
									LPS vs. LPS +Ent	0.5974	0.4738 to 0.7210	Yes	****	<0.0001	B-C
	Brown-Forsythe test								LPS vs. siCon +LPS	-0.01068	-0.1343 to 0.1129	No	ns	0.9987	B-D
	F (DFn, DFd)	1.577 (4, 15)							LPS vs. siTRK +LPS	0.1271	0.003458 to 0.2506	Yes	*	0.0425	B-E
	P value	0.2315							LPS +Ent vs. siCon +LPS	-0.6081	-0.7317 to -0.4845	Yes	****	<0.0001	C-D
	P value summary	ns							LPS +Ent vs. siTRK +LPS	-0.4703	-0.5939 to -0.3468	Yes	****	<0.0001	C-E
	Are SDs significantly different (P < 0.05)?	No							siCon +LPS vs. siTRK +LPS	0.1377	0.01414 to 0.2613	Yes	*	0.0256	D-E
	Bartlett's test								Test details	Mean 1	Mean 2	Mean diff.	SE of diff.	n1	n2	q	DF
	Bartlett's statistic (corrected)	11.47							Con vs. LPS	1	1.23	-0.2304	0.04002	4	4	8.14	15
	P value	0.0218							Con vs. LPS +Ent	1	0.633	0.367	0.04002	4	4	12.97	15
	P value summary	*							Con vs. siCon +LPS	1	1.241	-0.2411	0.04002	4	4	8.518	15
	Are SDs significantly different (P < 0.05)?	Yes							Con vs. siTRK +LPS	1	1.103	-0.1033	0.04002	4	4	3.651	15
									LPS vs. LPS +Ent	1.23	0.633	0.5974	0.04002	4	4	21.11	15
	ANOVA table	SS	DF	MS	F (DFn, DFd)	P value			LPS vs. siCon +LPS	1.23	1.241	-0.01068	0.04002	4	4	0.3775	15
	Treatment (between columns)	0.9917	4	0.2479	F (4, 15) = 77.38	P<0.0001			LPS vs. siTRK +LPS	1.23	1.103	0.1271	0.04002	4	4	4.489	15
	Residual (within columns)	0.04806	15	0.003204					LPS +Ent vs. siCon +LPS	0.633	1.241	-0.6081	0.04002	4	4	21.49	15
	Total	1.04	19						LPS +Ent vs. siTRK +LPS	0.633	1.103	-0.4703	0.04002	4	4	16.62	15
									siCon +LPS vs. siTRK +LPS	1.241	1.103	0.1377	0.04002	4	4	4.867	15
	Data summary
	Number of treatments (columns)	5
	Number of values (total)	20
S. Fig. 3B p-TRK / GAPDH	Ordinary one-way ANOVA								Ordinary one-way ANOVA
	Table Analyzed	p-TRK							Number of families	1
	Data sets analyzed	A-E							Number of comparisons per family	10
									Alpha	0.05
	ANOVA summary
	F	33.31							Tukey's multiple comparisons test	Mean diff.	95.00% CI of diff.	Below threshold?	Summary	Adjusted P Value
	P value	<0.0001							Con vs. LPS	-0.6967	-1.075 to -0.3183	Yes	***	0.0002	A-B
	P value summary	****							Con vs. LPS +Ent	0.4981	0.1197 to 0.8765	Yes	**	0.0065	A-C
	Significant diff. among means (P < 0.05)?	Yes							Con vs. siCon +LPS	-0.7416	-1.120 to -0.3633	Yes	****	<0.0001	A-D
	R squared	0.8695							Con vs. siTRK +LPS	-0.1766	-0.5549 to 0.2018	No	ns	0.6369	A-E
									LPS vs. LPS +Ent	1.195	0.8163 to 1.573	Yes	****	<0.0001	B-C
	Brown-Forsythe test								LPS vs. siCon +LPS	-0.04499	-0.4234 to 0.3334	No	ns	0.9963	B-D
	F (DFn, DFd)	0.8984 (4, 20)							LPS vs. siTRK +LPS	0.5201	0.1417 to 0.8985	Yes	**	0.0044	B-E
	P value	0.4834							LPS +Ent vs. siCon +LPS	-1.24	-1.618 to -0.8613	Yes	****	<0.0001	C-D
	P value summary	ns							LPS +Ent vs. siTRK +LPS	-0.6746	-1.053 to -0.2962	Yes	***	0.0003	C-E
	Are SDs significantly different (P < 0.05)?	No							siCon +LPS vs. siTRK +LPS	0.5651	0.1867 to 0.9435	Yes	**	0.002	D-E
	Bartlett's test								Test details	Mean 1	Mean 2	Mean diff.	SE of diff.	n1	n2	q	DF
	Bartlett's statistic (corrected)	5.632							Con vs. LPS	1.037	1.733	-0.6967	0.1264	5	5	7.791	20
	P value	0.2283							Con vs. LPS +Ent	1.037	0.5386	0.4981	0.1264	5	5	5.57	20
	P value summary	ns							Con vs. siCon +LPS	1.037	1.778	-0.7416	0.1264	5	5	8.295	20
	Are SDs significantly different (P < 0.05)?	No							Con vs. siTRK +LPS	1.037	1.213	-0.1766	0.1264	5	5	1.975	20
									LPS vs. LPS +Ent	1.733	0.5386	1.195	0.1264	5	5	13.36	20
	ANOVA table	SS	DF	MS	F (DFn, DFd)	P value			LPS vs. siCon +LPS	1.733	1.778	-0.04499	0.1264	5	5	0.5032	20
	Treatment (between columns)	5.326	4	1.331	F (4, 20) = 33.31	P<0.0001			LPS vs. siTRK +LPS	1.733	1.213	0.5201	0.1264	5	5	5.817	20
	Residual (within columns)	0.7995	20	0.03997					LPS +Ent vs. siCon +LPS	0.5386	1.778	-1.24	0.1264	5	5	13.87	20
	Total	6.125	24						LPS +Ent vs. siTRK +LPS	0.5386	1.213	-0.6746	0.1264	5	5	7.545	20
									siCon +LPS vs. siTRK +LPS	1.778	1.213	0.5651	0.1264	5	5	6.32	20
	Data summary
	Number of treatments (columns)	5
	Number of values (total)	25

## Sheet: S. Fig.4
	ANOVA results								Multiple comparisions
S. Fig. 4A p-AKT / AKT	Ordinary one-way ANOVA								Ordinary one-way ANOVA
	Table Analyzed	pTRK-2							Number of families	1
	Data sets analyzed	A-D							Number of comparisons per family	6
									Alpha	0.05
	ANOVA summary
	F	55.11							Tukey's multiple comparisons test	Mean diff.	95.00% CI of diff.	Below threshold?	Summary	Adjusted P Value
	P value	<0.0001							Con vs. LPS	-0.4879	-0.7687 to -0.2071	Yes	**	0.0012	A-B
	P value summary	****							Con vs. LPS +Ent	-0.128	-0.4088 to 0.1527	No	ns	0.5489	A-C
	Significant diff. among means (P < 0.05)?	Yes							Con vs. LPS +MK	0.6976	0.4168 to 0.9784	Yes	****	<0.0001	A-D
	R squared	0.9323							LPS vs. LPS +Ent	0.3598	0.07906 to 0.6406	Yes	*	0.0116	B-C
									LPS vs. LPS +MK	1.185	0.9047 to 1.466	Yes	****	<0.0001	B-D
	Brown-Forsythe test								LPS +Ent vs. LPS +MK	0.8256	0.5449 to 1.106	Yes	****	<0.0001	C-D
	F (DFn, DFd)	0.2396 (3, 12)
	P value	0.867							Test details	Mean 1	Mean 2	Mean diff.	SE of diff.	n1	n2	q	DF
	P value summary	ns							Con vs. LPS	1	1.488	-0.4879	0.09457	4	4	7.296	12
	Are SDs significantly different (P < 0.05)?	No							Con vs. LPS +Ent	1	1.128	-0.128	0.09457	4	4	1.915	12
									Con vs. LPS +MK	1	0.3024	0.6976	0.09457	4	4	10.43	12
	Bartlett's test								LPS vs. LPS +Ent	1.488	1.128	0.3598	0.09457	4	4	5.381	12
	Bartlett's statistic (corrected)	0.7165							LPS vs. LPS +MK	1.488	0.3024	1.185	0.09457	4	4	17.73	12
	P value	0.8693							LPS +Ent vs. LPS +MK	1.128	0.3024	0.8256	0.09457	4	4	12.35	12
	P value summary	ns
	Are SDs significantly different (P < 0.05)?	No
	ANOVA table	SS	DF	MS	F (DFn, DFd)	P value
	Treatment (between columns)	2.958	3	0.9859	F (3, 12) = 55.11	P<0.0001
	Residual (within columns)	0.2146	12	0.01789
	Total	3.172	15
	Data summary
	Number of treatments (columns)	4
	Number of values (total)	16
S. Fig. 4B p-JNK / JNK	Ordinary one-way ANOVA								Ordinary one-way ANOVA
	Table Analyzed	pTRK-2							Number of families	1
	Data sets analyzed	A-D							Number of comparisons per family	6
									Alpha	0.05
	ANOVA summary
	F	141.6							Tukey's multiple comparisons test	Mean diff.	95.00% CI of diff.	Below threshold?	Summary	Adjusted P Value
	P value	<0.0001							Con vs. LPS	-2.624	-3.041 to -2.208	Yes	****	<0.0001	A-B
	P value summary	****							Con vs. LPS +Ent	-1.913	-2.330 to -1.497	Yes	****	<0.0001	A-C
	Significant diff. among means (P < 0.05)?	Yes							Con vs. LPS +SP	-0.6969	-1.114 to -0.2802	Yes	**	0.0016	A-D
	R squared	0.9725							LPS vs. LPS +Ent	0.7112	0.2945 to 1.128	Yes	**	0.0014	B-C
									LPS vs. LPS +SP	1.927	1.511 to 2.344	Yes	****	<0.0001	B-D
	Brown-Forsythe test								LPS +Ent vs. LPS +SP	1.216	0.7996 to 1.633	Yes	****	<0.0001	C-D
	F (DFn, DFd)	3.403 (3, 12)
	P value	0.0534							Test details	Mean 1	Mean 2	Mean diff.	SE of diff.	n1	n2	q	DF
	P value summary	ns							Con vs. LPS	1	3.624	-2.624	0.1404	4	4	26.44	12
	Are SDs significantly different (P < 0.05)?	No							Con vs. LPS +Ent	1	2.913	-1.913	0.1404	4	4	19.28	12
									Con vs. LPS +SP	1	1.697	-0.6969	0.1404	4	4	7.022	12
	Bartlett's test								LPS vs. LPS +Ent	3.624	2.913	0.7112	0.1404	4	4	7.166	12
	Bartlett's statistic (corrected)	12.96							LPS vs. LPS +SP	3.624	1.697	1.927	0.1404	4	4	19.42	12
	P value	0.0047							LPS +Ent vs. LPS +SP	2.913	1.697	1.216	0.1404	4	4	12.26	12
	P value summary	**
	Are SDs significantly different (P < 0.05)?	Yes
	ANOVA table	SS	DF	MS	F (DFn, DFd)	P value
	Treatment (between columns)	16.73	3	5.578	F (3, 12) = 141.6	P<0.0001
	Residual (within columns)	0.4728	12	0.0394
	Total	17.21	15
	Data summary
	Number of treatments (columns)	4
	Number of values (total)	16
S. Fig. 4C p-p38 / p38	Ordinary one-way ANOVA								Ordinary one-way ANOVA
	Table Analyzed	pTRK-2							Number of families	1
	Data sets analyzed	A-D							Number of comparisons per family	6
									Alpha	0.05
	ANOVA summary
	F	887.9							Tukey's multiple comparisons test	Mean diff.	95.00% CI of diff.	Below threshold?	Summary	Adjusted P Value
	P value	<0.0001							Con vs. LPS	-6.991	-7.424 to -6.559	Yes	****	<0.0001	A-B
	P value summary	****							Con vs. LPS +Ent	-5.528	-5.960 to -5.095	Yes	****	<0.0001	A-C
	Significant diff. among means (P < 0.05)?	Yes							Con vs. LPS +SB	-5.39	-5.823 to -4.958	Yes	****	<0.0001	A-D
	R squared	0.9955							LPS vs. LPS +Ent	1.464	1.031 to 1.897	Yes	****	<0.0001	B-C
									LPS vs. LPS +SB	1.601	1.168 to 2.034	Yes	****	<0.0001	B-D
	Brown-Forsythe test								LPS +Ent vs. LPS +SB	0.1372	-0.2956 to 0.5700	No	ns	0.7838	C-D
	F (DFn, DFd)	9.105 (3, 12)
	P value	0.002							Test details	Mean 1	Mean 2	Mean diff.	SE of diff.	n1	n2	q	DF
	P value summary	**							Con vs. LPS	1	7.991	-6.991	0.1458	4	4	67.83	12
	Are SDs significantly different (P < 0.05)?	Yes							Con vs. LPS +Ent	1	6.528	-5.528	0.1458	4	4	53.62	12
									Con vs. LPS +SB	1	6.39	-5.39	0.1458	4	4	52.29	12
	Bartlett's test								LPS vs. LPS +Ent	7.991	6.528	1.464	0.1458	4	4	14.2	12
	Bartlett's statistic (corrected)	19.34							LPS vs. LPS +SB	7.991	6.39	1.601	0.1458	4	4	15.53	12
	P value	0.0002							LPS +Ent vs. LPS +SB	6.528	6.39	0.1372	0.1458	4	4	1.331	12
	P value summary	***
	Are SDs significantly different (P < 0.05)?	Yes
	ANOVA table	SS	DF	MS	F (DFn, DFd)	P value
	Treatment (between columns)	113.2	3	37.74	F (3, 12) = 887.9	P<0.0001
	Residual (within columns)	0.51	12	0.0425
	Total	113.7	15
	Data summary
	Number of treatments (columns)	4
	Number of values (total)	16

[truncated: 8 more sheets: S. Fig.5, S. Fig.6, S. Fig.7, S. Fig.8, S. Fig.9, S. Fig.10, S. Fig.11, S. Fig.12]
